# Supplementary material for: Highly accurate model for prediction of lung nodule malignancy with CT scans
Source: Sci Rep. 2018 Jun 18;8:9286. doi: 10.1038/s41598-018-27569-w (PMC6006355; doi:10.1038/s41598-018-27569-w)
Supplement: Supplementary file 1 — Supplementary Information [file 41598_2018_27569_MOESM1_ESM.xlsx]

## Sheet: AggregateStats
Paper title: Highly accurate model for prediction of lung nodule malignancy with CT scans, by Jason L. Causey1,7†, Junyu Zhang2†, Shiqian Ma3, Bo Jiang4, Jake A. Qualls1,7, David G. Politte5, Fred Prior6*, Shuzhong Zhang2* and Xiuzhen Huang1,7*
NoduleID	AvgRatingsPerSlice	ModeRatingsPerSlice	MaxRatingsPerSlice	RatedSlices	TotalRatings	Count-M1	Count-M2	Count-M3	Count-M4	Count-M5	CountRatedBy-1	CountRatedBy-2	CountRatedBy-3	CountRatedBy-4	CountRatedBy-5+	AvgRating	Max_#Ratings_by_Nodule	Est_#Ratings_by_Nodule
Mean	2.39124	2.53968	2.78763	6.42857	17.1686	2.75917	3.10509	4.0416	2.96606	4.29666	1.84182	1.15435	1.07334	2.16147	0.197592	2.59166	2.78763	2.76179
Median	2.42	3	3	5	11	0	0	1	0	0	1	0	0	0	0	2.41	3	3
Min	1	1	1	1	1	0	0	0	0	0	0	0	0	0	0	1	1	1
Max	6.83	8	16	48	166	71	73	88	103	133	43	33	25	29	19	5	16	8
StdDev	1.11803	1.27832	1.5013	5.83365	19.8987	6.9058	5.12226	6.68288	7.10806	12.7338	3.04325	2.49605	2.45174	3.80475	1.14206	1.08584	1.5013	1.26697
CountNodulesWithOneOrMoreSlice	-	-	-	-	-	546	884	914	518	370	1170	740	641	711	114	-
The following table lists the number of nodules rated by at most 1,2,3, or 4 radiologists, and the number of nodules according to an estimated number of raters. Counts are shown first for all nodules, and for nodules of each malignancy consensus class 1-5, with ratios shown to the right of each count.
Estimated number of ratings was determined by counting the number of ratings that were recorded on the largest number of slices (similar to a "mode" of the number of ratings per slice). In case of ties, the larger number was chosen.
	All		M1		M2		M3		M4		M5
Rated by at most 1	506	0.276957	117	0.391304	258	0.384501	83	0.203931	36	0.10084	12	0.129032
Rated by at most 2	309	0.16913	62	0.207358	149	0.222057	59	0.144963	35	0.0980392	4	0.0430108
Rated by at most 3	299	0.163656	34	0.113712	116	0.172876	79	0.194103	57	0.159664	13	0.139785
Rated by at most 4	713	0.390257	86	0.287625	148	0.220566	186	0.457002	229	0.641457	64	0.688172
Est. to be rated by 1	543	0.297209	121	0.404682	267	0.397914	91	0.223587	46	0.128852	18	0.193548
Est. to be rated by 2	324	0.17734	60	0.200669	154	0.229508	57	0.140049	42	0.117647	11	0.11828
Est. to be rated by 3	300	0.164204	34	0.113712	107	0.159463	83	0.203931	60	0.168067	16	0.172043
Est. to be rated by 4	660	0.361248	84	0.280936	143	0.213115	176	0.432432	209	0.585434	48	0.516129

## Sheet: selected_nodule_summary_table
Paper title: Highly accurate model for prediction of lung nodule malignancy with CT scans, by Jason L. Causey1,7†, Junyu Zhang2†, Shiqian Ma3, Bo Jiang4, Jake A. Qualls1,7, David G. Politte5, Fred Prior6*, Shuzhong Zhang2* and Xiuzhen Huang1,7*
NoduleID	AvgRatingsPerSlice	ModeRatingsPerSlice	MaxRatingsPerSlice	RatedSlices	TotalRatings	Count-M1	Count-M2	Count-M3	Count-M4	Count-M5	CountRatedBy-1	CountRatedBy-2	CountRatedBy-3	CountRatedBy-4	CountRatedBy-5+	AvgRating		(max_CountRatedBy-X)	Est_#Ratings_for_Nodule	Max_#Ratings_for_Nodule
LIDC-IDRI-0001~316-367-43~1-1-5	3.56	4	4	9	32	0	0	0	9	23	1	0	1	7	0	4.72		7	4	4
LIDC-IDRI-0002~345-361-77~1-1-5	1.89	2	3	28	53	0	0	0	23	30	5	21	2	0	0	4.57		21	2	3
LIDC-IDRI-0003~367-349-66~1-1-4	2.17	1	4	18	39	0	8	7	10	14	11	0	0	7	0	3.77		11	1	4
LIDC-IDRI-0004~142-323-165~1-1-1	3.2	4	4	5	16	12	4	0	0	0	1	0	1	3	0	1.25		3	4	4
LIDC-IDRI-0005~127-398-55~1-1-3	4	4	4	2	8	0	2	6	0	0	0	0	0	2	0	2.75		2	4	4
LIDC-IDRI-0005~407-377-45~1-1-2	1	1	1	2	2	0	2	0	0	0	2	0	0	0	0	2		2	1	1
LIDC-IDRI-0006~191-340-79~1-1-2	1	1	1	2	2	0	2	0	0	0	2	0	0	0	0	2		2	1	1
LIDC-IDRI-0006~363-355-63~1-1-2	1	1	1	4	4	0	4	0	0	0	4	0	0	0	0	2		4	1	1
LIDC-IDRI-0006~371-357-49~1-1-3	3.33	4	4	3	10	0	3	5	2	0	0	1	0	2	0	2.9		2	4	4
LIDC-IDRI-0007~194-290-37~1-1-5	4.85	6	8	13	63	0	0	0	13	50	1	1	1	3	7	4.79		7	6	8
LIDC-IDRI-0007~293-266-20~1-1-5	1	1	1	12	12	0	0	0	0	12	12	0	0	0	0	5		12	1	1
LIDC-IDRI-0008~369-270-45~1-1-3	3	4	4	3	9	0	3	6	0	0	1	0	0	2	0	2.67		2	4	4
LIDC-IDRI-0009~202-335-153~1-1-2	1	1	1	3	3	0	3	0	0	0	3	0	0	0	0	2		3	1	1
LIDC-IDRI-0009~304-324-89~1-1-2	1	1	1	4	4	0	4	0	0	0	4	0	0	0	0	2		4	1	1
LIDC-IDRI-0010~279-355-209~1-1-2	1	1	1	4	4	0	4	0	0	0	4	0	0	0	0	2		4	1	1
LIDC-IDRI-0010~300-320-67~1-1-3	3	4	4	6	18	0	6	4	8	0	2	0	0	4	0	3.11		4	4	4
LIDC-IDRI-0010~346-195-183~1-1-2	1.8	2	2	5	9	0	9	0	0	0	1	4	0	0	0	2		4	2	2
LIDC-IDRI-0011~145-148-70~1-1-2	1.67	2	2	3	5	0	5	0	0	0	1	2	0	0	0	2		2	2	2
LIDC-IDRI-0011~158-317-24~1-1-4	3.5	4	5	6	21	0	5	0	11	5	0	2	0	3	1	3.76		3	4	5
LIDC-IDRI-0011~189-198-24~1-1-1	2	2	2	3	6	6	0	0	0	0	0	3	0	0	0	1		3	2	2
LIDC-IDRI-0011~306-330-67~1-1-1	1.67	2	2	3	5	5	0	0	0	0	1	2	0	0	0	1		2	2	2
LIDC-IDRI-0011~329-361-34~1-1-2	1	1	1	4	4	0	4	0	0	0	4	0	0	0	0	2		4	1	1
LIDC-IDRI-0011~357-272-93~1-1-1	2	2	2	3	6	6	0	0	0	0	0	3	0	0	0	1		3	2	2
LIDC-IDRI-0011~361-142-83~1-1-2	1	1	1	2	2	0	2	0	0	0	2	0	0	0	0	2		2	1	1
LIDC-IDRI-0011~400-188-69~1-1-1	4	4	4	2	8	6	2	0	0	0	0	0	0	2	0	1.25		2	4	4
LIDC-IDRI-0011~69-285-80~1-1-1	1	1	1	2	2	2	0	0	0	0	2	0	0	0	0	1		2	1	1
LIDC-IDRI-0012~162-374-45~1-1-2	1	1	1	3	3	0	3	0	0	0	3	0	0	0	0	2		3	1	1
LIDC-IDRI-0012~361-189-50~1-1-2	3.5	4	4	4	14	0	8	6	0	0	0	1	0	3	0	2.43		3	4	4
LIDC-IDRI-0012~365-216-62~1-1-3	3	4	4	4	12	0	4	8	0	0	1	0	1	2	0	2.67		2	4	4
LIDC-IDRI-0012~372-214-51~1-1-2	1	1	1	3	3	0	3	0	0	0	3	0	0	0	0	2		3	1	1
LIDC-IDRI-0012~386-296-64~1-1-4	3.6	4	4	5	18	0	5	4	4	5	0	1	0	4	0	3.5		4	4	4
LIDC-IDRI-0013~192-145-34~1-1-5	3.5	4	5	10	35	0	0	0	7	28	1	1	2	4	2	4.8		4	4	5
LIDC-IDRI-0013~312-293-87~1-1-2	1.67	2	2	3	5	0	3	2	0	0	1	2	0	0	0	2.4		2	2	2
LIDC-IDRI-0014~357-275-40~1-1-3	3.43	4	5	7	24	0	7	5	6	6	1	1	0	4	1	3.46		4	4	5
LIDC-IDRI-0015~315-255-31~1-1-4	3.37	4	4	19	64	0	0	16	19	29	3	1	1	14	0	4.2		14	4	4
LIDC-IDRI-0016~341-276-12~1-1-4	3.13	4	4	8	25	0	0	0	14	11	2	0	1	5	0	4.44		5	4	4
LIDC-IDRI-0016~425-239-60~1-1-4	4	4	4	4	16	0	0	8	4	4	0	0	0	4	0	3.75		4	4	4
LIDC-IDRI-0016~438-182-67~1-1-4	3.33	4	4	6	20	0	0	6	9	5	1	0	1	4	0	3.95		4	4	4
LIDC-IDRI-0017~313-337-76~1-1-3	1.8	2	2	5	9	0	4	5	0	0	1	4	0	0	0	2.56		4	2	2
LIDC-IDRI-0018~364-310-18~1-1-4	3.57	4	5	7	25	0	0	7	0	18	1	0	1	4	1	4.44		4	4	5
LIDC-IDRI-0018~91-295-67~1-1-2	2.33	3	3	3	7	0	5	2	0	0	1	0	2	0	0	2.29		2	3	3
LIDC-IDRI-0019~180-266-41~1-1-3	2.29	2	5	24	55	0	31	0	24	0	3	16	2	1	2	2.87		16	2	5
LIDC-IDRI-0020~315-273-65~1-1-5	1.38	1	3	13	18	0	0	0	0	18	9	3	1	0	0	5		9	1	3
LIDC-IDRI-0021~180-289-22~1-1-2	3.33	4	4	6	20	15	0	5	0	0	1	0	1	4	0	1.5		4	4	4
LIDC-IDRI-0021~352-360-87~1-1-2	1	1	1	4	4	0	4	0	0	0	4	0	0	0	0	2		4	1	1
LIDC-IDRI-0021~390-286-99~1-1-2	1	1	1	2	2	0	2	0	0	0	2	0	0	0	0	2		2	1	1
LIDC-IDRI-0022~201-391-28~1-1-2	1	1	1	11	11	0	11	0	0	0	11	0	0	0	0	2		11	1	1
LIDC-IDRI-0023~317-236-19~1-1-5	3.67	4	5	12	44	0	0	0	11	33	1	1	1	7	2	4.75		7	4	5
LIDC-IDRI-0024~167-167-61~1-1-3	3.8	4	4	5	19	0	5	5	9	0	0	0	1	4	0	3.21		4	4	4
LIDC-IDRI-0024~331-365-46~1-1-2	2	2	2	2	4	2	2	0	0	0	0	2	0	0	0	1.5		2	2	2
LIDC-IDRI-0024~353-272-49~1-1-2	2.5	3	3	4	10	4	3	3	0	0	1	0	3	0	0	1.9		3	3	3
LIDC-IDRI-0025~195-300-41~1-1-2	1	1	1	4	4	0	4	0	0	0	4	0	0	0	0	2		4	1	1
LIDC-IDRI-0026~385-195-96~1-1-3	1	1	1	3	3	0	0	3	0	0	3	0	0	0	0	3		3	1	1
LIDC-IDRI-0026~96-306-168~1-1-2	2	2	2	2	4	2	2	0	0	0	0	2	0	0	0	1.5		2	2	2
LIDC-IDRI-0027~158-293-15~1-1-2	1	1	1	2	2	0	2	0	0	0	2	0	0	0	0	2		2	1	1
LIDC-IDRI-0027~322-335-21~1-1-3	2	2	2	2	4	0	0	4	0	0	0	2	0	0	0	3		2	2	2
LIDC-IDRI-0027~329-263-42~1-1-2	3	4	4	4	12	0	7	5	0	0	1	0	1	2	0	2.42		2	4	4
LIDC-IDRI-0029~317-283-94~1-1-5	1	1	1	19	19	0	0	0	0	19	19	0	0	0	0	5		19	1	1
LIDC-IDRI-0030~228-365-37~1-1-3	1.67	2	2	3	5	0	0	5	0	0	1	2	0	0	0	3		2	2	2
LIDC-IDRI-0031~155-356-44~1-1-3	3.25	4	4	4	13	0	4	0	9	0	1	0	0	3	0	3.38		3	4	4
LIDC-IDRI-0031~172-392-79~1-1-2	1	1	1	2	2	0	2	0	0	0	2	0	0	0	0	2		2	1	1
LIDC-IDRI-0031~186-356-20~1-1-2	3.25	4	4	4	13	0	7	6	0	0	1	0	0	3	0	2.46		3	4	4
LIDC-IDRI-0031~348-316-20~1-1-4	3.56	4	4	9	32	0	0	0	17	15	1	0	1	7	0	4.47		7	4	4
LIDC-IDRI-0031~367-334-77~1-1-2	1	1	1	1	1	0	1	0	0	0	1	0	0	0	0	2		1	1	1
LIDC-IDRI-0033~383-322-31~1-1-3	4	4	4	3	12	0	6	0	6	0	0	0	0	3	0	3		3	4	4
LIDC-IDRI-0034~455-266-168~1-1-2	2.75	3	3	4	11	0	11	0	0	0	0	1	3	0	0	2		3	3	3
LIDC-IDRI-0035~299-340-18~1-1-3	1.67	2	2	3	5	0	0	5	0	0	1	2	0	0	0	3		2	2	2
LIDC-IDRI-0036~141-313-72~1-1-4	3.38	4	4	8	27	0	0	14	6	7	1	1	0	6	0	3.74		6	4	4
LIDC-IDRI-0037~377-362-33~1-1-4	2	1	3	5	10	0	0	2	8	0	2	1	2	0	0	3.8		2	3	3
LIDC-IDRI-0037~407-288-59~1-1-4	3.43	4	4	7	24	0	0	6	12	6	1	0	1	5	0	4		5	4	4
LIDC-IDRI-0038~425-261-80~1-1-3	1	1	1	2	2	0	0	2	0	0	2	0	0	0	0	3		2	1	1
LIDC-IDRI-0039~145-267-158~1-1-1	3	4	4	5	15	12	0	3	0	0	1	1	0	3	0	1.4		3	4	4
LIDC-IDRI-0039~151-302-162~1-1-2	4	4	4	5	20	15	0	5	0	0	0	0	0	5	0	1.5		5	4	4
LIDC-IDRI-0039~238-367-117~1-1-1	3	4	4	5	15	15	0	0	0	0	1	1	0	3	0	1		3	4	4
LIDC-IDRI-0039~252-299-148~1-1-1	3	4	4	5	15	11	4	0	0	0	1	1	0	3	0	1.27		3	4	4
LIDC-IDRI-0040~120-231-54~1-1-3	1	1	1	1	1	0	0	1	0	0	1	0	0	0	0	3		1	1	1
LIDC-IDRI-0040~170-432-87~1-1-1	1	1	1	3	3	3	0	0	0	0	3	0	0	0	0	1		3	1	1
LIDC-IDRI-0041~313-382-25~1-1-1	2	2	2	3	6	6	0	0	0	0	0	3	0	0	0	1		3	2	2
LIDC-IDRI-0041~321-337-101~1-1-4	3	4	4	9	27	0	0	15	6	6	3	0	0	6	0	3.67		6	4	4
LIDC-IDRI-0042~158-185-63~1-1-2	1	1	1	2	2	0	2	0	0	0	2	0	0	0	0	2		2	1	1
LIDC-IDRI-0042~161-359-84~1-1-3	2	2	2	2	4	0	2	0	2	0	0	2	0	0	0	3		2	2	2
LIDC-IDRI-0043~139-307-22~1-1-4	3.71	4	4	7	26	0	0	7	0	19	0	1	0	6	0	4.46		6	4	4
LIDC-IDRI-0044~138-313-82~1-1-2	3.6	4	4	5	18	13	0	5	0	0	0	0	2	3	0	1.56		3	4	4
LIDC-IDRI-0044~146-380-96~1-1-2	1	1	1	7	7	0	7	0	0	0	7	0	0	0	0	2		7	1	1
LIDC-IDRI-0044~346-384-80~1-1-4	3.67	4	4	12	44	0	0	23	0	21	1	0	1	10	0	3.95		10	4	4
LIDC-IDRI-0045~280-192-47~1-1-4	3.5	4	4	4	14	0	0	7	7	0	0	1	0	3	0	3.5		3	4	4
LIDC-IDRI-0045~303-203-49~1-1-4	3.86	4	4	7	27	0	0	7	0	20	0	0	1	6	0	4.48		6	4	4
LIDC-IDRI-0045~333-326-83~1-1-4	1.6	2	2	5	8	0	0	0	8	0	2	3	0	0	0	4		3	2	2
LIDC-IDRI-0045~337-367-87~1-1-4	3	3	3	3	9	0	0	0	9	0	0	0	3	0	0	4		3	3	3
LIDC-IDRI-0045~85-328-71~1-1-2	4	4	4	3	12	9	0	3	0	0	0	0	0	3	0	1.5		3	4	4
LIDC-IDRI-0046~376-366-80~1-1-3	3.33	3	4	3	10	0	3	7	0	0	0	0	2	1	0	2.7		2	3	4
LIDC-IDRI-0046~430-330-88~1-1-2	3	4	4	3	9	0	7	2	0	0	1	0	0	2	0	2.22		2	4	4
LIDC-IDRI-0047~142-284-56~1-1-4	3.4	4	4	5	17	0	0	5	5	7	1	0	0	4	0	4.12		4	4	4
LIDC-IDRI-0048~169-216-108~1-1-4	2.43	3	3	7	17	0	7	0	4	6	2	0	5	0	0	3.53		5	3	3
LIDC-IDRI-0048~354-325-134~1-1-2	1.86	2	2	7	13	0	13	0	0	0	1	6	0	0	0	2		6	2	2
LIDC-IDRI-0049~118-227-66~1-1-2	3.33	4	4	3	10	0	6	4	0	0	0	1	0	2	0	2.4		2	4	4
LIDC-IDRI-0049~123-345-96~1-1-2	1.5	1	2	4	6	0	4	2	0	0	2	2	0	0	0	2.33		2	2	2
LIDC-IDRI-0049~170-201-61~1-1-2	4	4	4	2	8	0	6	2	0	0	0	0	0	2	0	2.25		2	4	4
LIDC-IDRI-0049~178-366-65~1-1-4	3.33	4	4	3	10	0	0	5	5	0	0	1	0	2	0	3.5		2	4	4
LIDC-IDRI-0049~320-127-72~1-1-2	2	2	2	2	4	0	4	0	0	0	0	2	0	0	0	2		2	2	2
LIDC-IDRI-0049~326-362-67~1-1-2	2.33	3	3	3	7	0	5	2	0	0	1	0	2	0	0	2.29		2	3	3
LIDC-IDRI-0049~331-358-62~1-1-2	1	1	1	3	3	0	3	0	0	0	3	0	0	0	0	2		3	1	1
LIDC-IDRI-0049~343-368-66~1-1-2	2.33	3	3	3	7	0	5	2	0	0	1	0	2	0	0	2.29		2	3	3
LIDC-IDRI-0049~345-174-64~1-1-1	1.5	1	2	4	6	4	2	0	0	0	2	2	0	0	0	1.33		2	2	2
LIDC-IDRI-0049~355-146-80~1-1-1	1.4	1	2	5	7	5	2	0	0	0	3	2	0	0	0	1.29		3	1	2
LIDC-IDRI-0049~361-169-64~1-1-2	3	3	3	2	6	2	4	0	0	0	0	0	2	0	0	1.67		2	3	3
LIDC-IDRI-0049~362-145-69~1-1-2	2.5	2	3	2	5	0	4	1	0	0	0	1	1	0	0	2.2		1	3	3
LIDC-IDRI-0050~173-326-45~1-1-4	3.6	4	4	10	36	0	0	19	0	17	1	0	1	8	0	3.94		8	4	4
LIDC-IDRI-0051~101-291-92~1-1-2	1	1	1	2	2	0	2	0	0	0	2	0	0	0	0	2		2	1	1
LIDC-IDRI-0051~164-192-54~1-1-4	3.5	4	4	6	21	0	6	0	10	5	1	0	0	5	0	3.67		5	4	4
LIDC-IDRI-0051~338-243-38~1-1-3	3.67	4	4	6	22	0	6	6	6	4	0	0	2	4	0	3.36		4	4	4
LIDC-IDRI-0052~168-310-236~1-1-5	2.16	1	5	31	67	0	0	0	9	58	16	5	1	7	2	4.87		16	1	5
LIDC-IDRI-0052~348-232-85~1-1-2	3.63	4	4	8	29	6	15	8	0	0	0	1	1	6	0	2.07		6	4	4
LIDC-IDRI-0053~413-241-75~1-1-4	4.11	4	5	9	37	0	0	9	18	10	0	0	0	8	1	4.03		8	4	5
LIDC-IDRI-0054~402-289-48~1-1-4	3.71	4	4	7	26	0	7	0	6	13	0	1	0	6	0	3.96		6	4	4
LIDC-IDRI-0055~186-291-17~1-1-4	3.4	4	4	5	17	0	0	4	4	9	1	0	0	4	0	4.29		4	4	4
LIDC-IDRI-0055~411-329-48~1-1-4	4	4	4	3	12	0	3	0	9	0	0	0	0	3	0	3.5		3	4	4
LIDC-IDRI-0056~149-296-127~1-1-2	3	3	3	3	9	0	6	3	0	0	0	0	3	0	0	2.33		3	3	3
LIDC-IDRI-0056~305-304-165~1-1-3	3.67	4	4	9	33	0	0	25	8	0	1	0	0	8	0	3.24		8	4	4
LIDC-IDRI-0056~363-277-72~1-1-2	2.33	3	3	3	7	0	5	2	0	0	1	0	2	0	0	2.29		2	3	3
LIDC-IDRI-0057~343-348-83~1-1-5	3.75	4	5	24	90	0	0	0	24	66	2	0	1	20	1	4.73		20	4	5
LIDC-IDRI-0058~164-198-46~1-1-2	1.5	1	2	4	6	0	4	2	0	0	2	2	0	0	0	2.33		2	2	2
LIDC-IDRI-0058~364-267-64~1-1-5	2.33	1	4	12	28	0	0	0	0	28	5	1	3	3	0	5		5	1	4
LIDC-IDRI-0058~370-329-27~1-1-4	4	4	4	8	32	0	0	17	0	15	0	0	0	8	0	3.94		8	4	4
LIDC-IDRI-0059~324-382-32~1-1-4	4	4	4	4	16	0	0	0	12	4	0	0	0	4	0	4.25		4	4	4
LIDC-IDRI-0060~173-247-20~1-1-4	2.5	2	4	10	25	0	0	0	16	9	2	3	3	2	0	4.36		3	3	4
LIDC-IDRI-0060~185-334-22~1-1-4	1	1	1	2	2	0	0	0	2	0	2	0	0	0	0	4		2	1	1
LIDC-IDRI-0060~345-224-29~1-1-5	2	2	3	8	16	0	0	0	3	13	1	6	1	0	0	4.81		6	2	3
LIDC-IDRI-0060~384-303-75~1-1-4	3.33	4	4	6	20	0	0	5	6	9	1	0	1	4	0	4.2		4	4	4
LIDC-IDRI-0060~388-251-37~1-1-5	1	1	1	2	2	0	0	0	0	2	2	0	0	0	0	5		2	1	1
LIDC-IDRI-0060~397-234-52~1-1-5	2	2	2	4	8	0	0	0	0	8	0	4	0	0	0	5		4	2	2
LIDC-IDRI-0061~242-311-66~1-1-2	1	1	1	23	23	0	23	0	0	0	23	0	0	0	0	2		23	1	1
LIDC-IDRI-0061~286-298-34~1-1-3	4	4	4	4	16	0	4	12	0	0	0	0	0	4	0	2.75		4	4	4
LIDC-IDRI-0061~342-360-32~1-1-4	2.87	3	3	15	43	0	15	0	0	28	0	2	13	0	0	3.95		13	3	3
LIDC-IDRI-0061~383-336-84~1-1-4	3.67	4	4	6	22	0	6	0	5	11	0	1	0	5	0	3.95		5	4	4
LIDC-IDRI-0063~122-307-73~1-1-1	1	1	1	2	2	2	0	0	0	0	2	0	0	0	0	1		2	1	1
LIDC-IDRI-0063~219-301-43~1-1-5	2.33	2	3	6	14	0	0	0	6	8	0	4	2	0	0	4.57		4	2	3
LIDC-IDRI-0064~196-308-22~1-1-4	3.73	4	6	11	41	0	0	20	0	21	2	0	1	6	2	4.02		6	4	6
LIDC-IDRI-0065~295-376-147~1-1-3	2	2	2	2	4	0	0	4	0	0	0	2	0	0	0	3		2	2	2
LIDC-IDRI-0066~194-356-149~1-1-4	4.17	4	7	35	146	0	0	0	103	43	2	3	2	14	14	4.29		14	4	7
LIDC-IDRI-0066~317-332-70~1-1-4	2.14	3	3	7	15	0	0	4	11	0	3	0	4	0	0	3.73		4	3	3
LIDC-IDRI-0067~418-313-174~1-1-2	2	2	2	3	6	0	6	0	0	0	0	3	0	0	0	2		3	2	2
LIDC-IDRI-0067~420-305-130~1-1-2	3.4	4	4	5	17	0	9	8	0	0	1	0	0	4	0	2.47		4	4	4
LIDC-IDRI-0067~428-280-115~1-1-3	3.5	4	4	10	35	0	9	0	26	0	1	1	0	8	0	3.49		8	4	4
LIDC-IDRI-0068~158-204-46~1-1-4	3.4	4	4	10	34	0	10	0	16	8	2	0	0	8	0	3.65		8	4	4
LIDC-IDRI-0068~410-222-54~1-1-3	3.44	4	4	9	31	0	9	8	7	7	1	1	0	7	0	3.39		7	4	4
LIDC-IDRI-0069~125-372-53~1-1-4	3	4	5	11	33	0	7	7	12	7	4	0	0	6	1	3.58		6	4	5
LIDC-IDRI-0069~168-369-96~1-1-3	3.11	4	4	9	28	0	5	15	0	8	1	1	3	4	0	3.39		4	4	4
LIDC-IDRI-0069~226-339-84~1-1-2	1	1	1	1	1	0	1	0	0	0	1	0	0	0	0	2		1	1	1
LIDC-IDRI-0070~181-208-49~1-1-2	2	2	2	1	2	1	1	0	0	0	0	1	0	0	0	1.5		1	2	2
LIDC-IDRI-0070~376-227-54~1-1-3	3	3	3	2	6	0	2	4	0	0	0	0	2	0	0	2.67		2	3	3
LIDC-IDRI-0072~177-267-49~1-1-5	3.17	3	5	23	73	0	0	0	0	73	2	2	11	6	2	5		11	3	5
LIDC-IDRI-0073~306-330-75~1-1-1	1	1	1	3	3	3	0	0	0	0	3	0	0	0	0	1		3	1	1
LIDC-IDRI-0073~339-270-21~1-1-4	3.5	4	4	6	21	0	5	0	5	11	1	0	0	5	0	4.05		5	4	4
LIDC-IDRI-0074~180-241-29~1-1-4	2.71	3	3	7	19	0	6	0	0	13	1	0	6	0	0	4.05		6	3	3
LIDC-IDRI-0075~184-319-97~1-1-5	2.86	3	3	21	60	0	0	0	0	60	1	1	19	0	0	5		19	3	3
LIDC-IDRI-0076~88-289-166~1-1-3	3.83	4	4	6	23	0	5	12	6	0	0	0	1	5	0	3.04		5	4	4
LIDC-IDRI-0077~221-290-58~1-1-4	4	4	4	10	40	0	10	0	0	30	0	0	0	10	0	4.25		10	4	4
LIDC-IDRI-0078~332-313-62~1-1-4	3.5	4	4	6	21	0	0	10	6	5	0	1	1	4	0	3.76		4	4	4
LIDC-IDRI-0078~337-349-40~1-1-1	1	1	1	2	2	2	0	0	0	0	2	0	0	0	0	1		2	1	1
LIDC-IDRI-0078~341-245-19~1-1-4	3.88	4	4	8	31	0	0	8	8	15	0	0	1	7	0	4.23		7	4	4
LIDC-IDRI-0078~361-170-41~1-1-4	3.67	4	4	6	22	0	0	12	6	4	0	0	2	4	0	3.64		4	4	4
LIDC-IDRI-0079~361-386-44~1-1-3	3.6	4	4	5	18	3	0	15	0	0	0	0	2	3	0	2.67		3	4	4
LIDC-IDRI-0080~208-285-159~1-1-5	3.67	4	4	18	66	0	0	0	0	66	2	0	0	16	0	5		16	4	4
LIDC-IDRI-0080~212-298-175~1-1-4	2.54	3	3	13	33	0	11	0	10	12	2	2	9	0	0	3.7		9	3	3
LIDC-IDRI-0081~136-328-28~1-1-4	2.8	3	3	10	28	9	0	0	0	19	1	0	9	0	0	3.71		9	3	3
LIDC-IDRI-0081~161-298-59~1-1-4	3.75	4	4	4	15	0	4	0	7	4	0	0	1	3	0	3.73		3	4	4
LIDC-IDRI-0082~108-332-174~1-1-5	2.8	3	3	15	42	0	0	0	15	27	1	1	13	0	0	4.64		13	3	3
LIDC-IDRI-0083~311-328-52~1-1-3	3	3	3	3	9	0	3	6	0	0	0	0	3	0	0	2.67		3	3	3
LIDC-IDRI-0084~442-291-110~1-1-2	2.67	3	3	3	8	2	3	3	0	0	0	1	2	0	0	2.13		2	3	3
LIDC-IDRI-0084~80-165-127~1-1-1	1	1	1	3	3	3	0	0	0	0	3	0	0	0	0	1		3	1	1
LIDC-IDRI-0084~81-361-110~1-1-2	2.33	3	3	3	7	2	3	2	0	0	1	0	2	0	0	2		2	3	3
LIDC-IDRI-0084~88-302-50~1-1-3	1	1	1	3	3	0	0	3	0	0	3	0	0	0	0	3		3	1	1
LIDC-IDRI-0085~145-202-126~1-1-2	3.5	3	4	2	7	0	6	1	0	0	0	0	1	1	0	2.14		1	4	4
LIDC-IDRI-0085~233-315-85~1-1-2	1	1	1	3	3	0	3	0	0	0	3	0	0	0	0	2		3	1	1
LIDC-IDRI-0086~429-286-146~1-1-3	1.83	2	2	6	11	0	5	6	0	0	1	5	0	0	0	2.55		5	2	2
LIDC-IDRI-0087~187-242-24~1-1-5	3.78	3	6	9	34	0	0	0	8	26	1	0	4	0	4	4.76		4	3	6
LIDC-IDRI-0087~344-320-11~1-1-1	1	1	1	2	2	2	0	0	0	0	2	0	0	0	0	1		2	1	1
LIDC-IDRI-0088~155-271-87~1-1-1	2.4	3	3	5	12	8	4	0	0	0	1	1	3	0	0	1.33		3	3	3
LIDC-IDRI-0088~400-313-59~1-1-2	2.25	3	3	4	9	0	5	4	0	0	1	1	2	0	0	2.44		2	3	3
LIDC-IDRI-0089~368-228-98~1-1-5	3.73	4	4	11	41	0	0	10	0	31	1	0	0	10	0	4.51		10	4	4
LIDC-IDRI-0090~119-284-33~1-1-3	3.67	4	4	3	11	0	6	2	3	0	0	0	1	2	0	2.73		2	4	4
LIDC-IDRI-0091~195-322-154~1-1-3	3.1	4	4	10	31	0	6	15	10	0	2	1	1	6	0	3.13		6	4	4
LIDC-IDRI-0092~173-289-42~1-1-1	1.8	2	2	5	9	5	4	0	0	0	1	4	0	0	0	1.44		4	2	2
LIDC-IDRI-0092~204-304-63~1-1-3	3.4	4	5	10	34	0	14	20	0	0	2	1	1	3	3	2.59		3	4	5
LIDC-IDRI-0092~213-229-80~1-1-1	2.43	3	3	7	17	17	0	0	0	0	1	2	4	0	0	1		4	3	3
LIDC-IDRI-0092~348-260-29~1-1-1	2.5	3	3	4	10	10	0	0	0	0	1	0	3	0	0	1		3	3	3
LIDC-IDRI-0093~201-356-69~1-1-4	4	4	4	3	12	0	3	3	3	3	0	0	0	3	0	3.5		3	4	4
LIDC-IDRI-0093~371-395-70~1-1-2	1	1	1	3	3	0	3	0	0	0	3	0	0	0	0	2		3	1	1
LIDC-IDRI-0094~147-279-82~1-1-4	3.88	4	6	25	97	0	0	29	45	23	1	3	1	14	6	3.94		14	4	6
LIDC-IDRI-0095~365-234-136~1-1-4	3.45	4	5	11	38	0	0	11	18	9	1	2	0	7	1	3.95		7	4	5
LIDC-IDRI-0095~419-196-150~1-1-4	3.94	4	5	17	67	0	17	0	17	33	0	0	2	14	1	3.99		14	4	5
LIDC-IDRI-0096~218-339-18~1-1-3	2.67	3	3	3	8	0	3	0	5	0	0	1	2	0	0	3.25		2	3	3
LIDC-IDRI-0097~148-279-132~1-1-3	2.25	3	3	8	18	0	5	13	0	0	3	0	5	0	0	2.72		5	3	3
LIDC-IDRI-0098~283-191-30~1-1-4	2.6	3	4	5	13	3	0	0	6	4	1	1	2	1	0	3.62		2	3	4
LIDC-IDRI-0099~125-331-52~1-1-4	1	1	1	7	7	0	0	0	7	0	7	0	0	0	0	4		7	1	1
LIDC-IDRI-0099~296-338-45~1-1-2	2.67	3	3	6	16	5	5	6	0	0	1	0	5	0	0	2.06		5	3	3
LIDC-IDRI-0101~49-310-81~1-1-2	2	2	2	2	4	2	0	2	0	0	0	2	0	0	0	2		2	2	2
LIDC-IDRI-0102~438-338-100~1-1-3	2	2	2	2	4	0	2	2	0	0	0	2	0	0	0	2.5		2	2	2
LIDC-IDRI-0103~377-349-31~1-1-2	1	1	1	1	1	0	1	0	0	0	1	0	0	0	0	2		1	1	1
LIDC-IDRI-0103~419-358-42~1-1-3	4	4	4	2	8	0	2	6	0	0	0	0	0	2	0	2.75		2	4	4
LIDC-IDRI-0104~150-222-68~1-1-4	3.8	4	4	5	19	0	5	5	0	9	0	0	1	4	0	3.68		4	4	4
LIDC-IDRI-0105~233-298-32~1-1-3	1	1	1	3	3	0	0	3	0	0	3	0	0	0	0	3		3	1	1
LIDC-IDRI-0106~142-188-79~1-1-1	1	1	1	2	2	2	0	0	0	0	2	0	0	0	0	1		2	1	1
LIDC-IDRI-0106~160-414-135~1-1-2	1	1	1	2	2	0	2	0	0	0	2	0	0	0	0	2		2	1	1
LIDC-IDRI-0106~91-336-94~1-1-4	3.75	4	5	4	15	0	0	4	11	0	0	1	0	2	1	3.73		2	4	5
LIDC-IDRI-0106~96-405-90~1-1-3	1	1	1	3	3	0	0	3	0	0	3	0	0	0	0	3		3	1	1
LIDC-IDRI-0106~99-229-78~1-1-1	1	1	1	2	2	2	0	0	0	0	2	0	0	0	0	1		2	1	1
LIDC-IDRI-0107~105-248-49~1-1-2	1	1	1	3	3	0	3	0	0	0	3	0	0	0	0	2		3	1	1
LIDC-IDRI-0107~137-346-46~1-1-3	3.25	4	4	4	13	0	4	7	2	0	0	1	1	2	0	2.85		2	4	4
LIDC-IDRI-0107~86-241-86~1-1-2	1	1	1	3	3	0	3	0	0	0	3	0	0	0	0	2		3	1	1
LIDC-IDRI-0108~140-180-99~1-1-5	3.86	4	4	7	27	0	0	0	7	20	0	0	1	6	0	4.74		6	4	4
LIDC-IDRI-0109~337-368-113~1-1-3	3.78	4	4	9	34	0	9	16	0	9	0	0	2	7	0	3.26		7	4	4
LIDC-IDRI-0110~95-378-77~1-1-3	2.33	3	3	3	7	0	2	5	0	0	1	0	2	0	0	2.71		2	3	3
LIDC-IDRI-0111~181-334-46~1-1-5	3.14	4	4	7	22	0	0	0	7	15	1	1	1	4	0	4.68		4	4	4
LIDC-IDRI-0111~216-272-12~1-1-2	1	1	1	5	5	0	5	0	0	0	5	0	0	0	0	2		5	1	1
LIDC-IDRI-0111~228-335-60~1-1-4	4.22	4	7	9	38	0	3	12	8	15	1	0	0	5	3	3.92		5	4	7
LIDC-IDRI-0112~353-286-90~1-1-3	3.75	4	4	4	15	0	4	4	4	3	0	0	1	3	0	3.4		3	4	4
LIDC-IDRI-0113~345-316-104~1-1-3	2.67	3	3	3	8	0	3	3	2	0	0	1	2	0	0	2.88		2	3	3
LIDC-IDRI-0114~125-281-90~1-1-3	4	4	6	8	32	0	0	26	0	6	0	2	0	3	3	3.38		3	4	6
LIDC-IDRI-0115~136-287-20~1-1-4	4	4	4	8	32	0	0	24	0	8	0	0	0	8	0	3.5		8	4	4
LIDC-IDRI-0116~158-234-32~1-1-5	4	4	4	7	28	0	0	0	7	21	0	0	0	7	0	4.75		7	4	4
LIDC-IDRI-0116~358-298-48~1-1-2	1	1	1	1	1	0	1	0	0	0	1	0	0	0	0	2		1	1	1
LIDC-IDRI-0117~346-350-63~1-1-3	4	4	4	4	16	4	4	4	0	4	0	0	0	4	0	2.75		4	4	4
LIDC-IDRI-0118~133-336-198~1-1-1	3.75	4	4	4	15	11	4	0	0	0	0	0	1	3	0	1.27		3	4	4
LIDC-IDRI-0118~204-222-171~1-1-1	3	3	3	4	12	12	0	0	0	0	0	0	4	0	0	1		4	3	3
LIDC-IDRI-0118~205-335-196~1-1-1	2	2	2	4	8	8	0	0	0	0	0	4	0	0	0	1		4	2	2
LIDC-IDRI-0118~222-313-106~1-1-1	2.4	3	3	5	12	12	0	0	0	0	1	1	3	0	0	1		3	3	3
LIDC-IDRI-0118~379-245-108~1-1-1	1	1	1	5	5	5	0	0	0	0	5	0	0	0	0	1		5	1	1
LIDC-IDRI-0118~392-275-123~1-1-1	2.33	3	3	6	14	14	0	0	0	0	1	2	3	0	0	1		3	3	3
LIDC-IDRI-0119~171-402-182~1-1-1	3.77	4	4	13	49	49	0	0	0	0	1	0	0	12	0	1		12	4	4
LIDC-IDRI-0119~347-343-149~1-1-1	2.82	4	4	11	31	31	0	0	0	0	4	0	1	6	0	1		6	4	4
LIDC-IDRI-0120~235-292-34~1-1-4	2.71	3	3	7	19	0	0	0	19	0	1	0	6	0	0	4		6	3	3
LIDC-IDRI-0121~287-166-116~1-1-4	4	4	4	12	48	0	12	0	12	24	0	0	0	12	0	4		12	4	4
LIDC-IDRI-0122~110-347-86~1-1-3	4	4	4	3	12	0	3	9	0	0	0	0	0	3	0	2.75		3	4	4
LIDC-IDRI-0123~366-340-69~1-1-3	2	2	2	5	10	0	5	5	0	0	0	5	0	0	0	2.5		5	2	2
LIDC-IDRI-0124~134-348-59~1-1-2	1	1	1	2	2	0	2	0	0	0	2	0	0	0	0	2		2	1	1
LIDC-IDRI-0124~203-305-42~1-1-2	1	1	1	2	2	0	2	0	0	0	2	0	0	0	0	2		2	1	1
LIDC-IDRI-0124~231-305-59~1-1-3	3	3	3	2	6	0	2	4	0	0	0	0	2	0	0	2.67		2	3	3
LIDC-IDRI-0124~356-281-31~1-1-2	1	1	1	1	1	0	1	0	0	0	1	0	0	0	0	2		1	1	1
LIDC-IDRI-0124~428-253-65~1-1-2	1	1	1	2	2	0	2	0	0	0	2	0	0	0	0	2		2	1	1
LIDC-IDRI-0124~90-228-53~1-1-2	2.33	3	3	3	7	0	7	0	0	0	1	0	2	0	0	2		2	3	3
LIDC-IDRI-0125~126-303-153~1-1-2	2	2	2	3	6	0	6	0	0	0	0	3	0	0	0	2		3	2	2
LIDC-IDRI-0125~145-176-112~1-1-3	2	2	2	4	8	0	4	4	0	0	0	4	0	0	0	2.5		4	2	2
LIDC-IDRI-0125~311-357-79~1-1-2	1	1	1	2	2	0	2	0	0	0	2	0	0	0	0	2		2	1	1
LIDC-IDRI-0126~275-349-49~1-1-2	2	1	3	3	6	3	3	0	0	0	1	1	1	0	0	1.5		1	3	3
LIDC-IDRI-0126~360-212-40~1-1-2	4	4	4	3	12	3	3	6	0	0	0	0	0	3	0	2.25		3	4	4
LIDC-IDRI-0127~367-353-43~1-1-2	2.08	2	3	13	27	0	14	13	0	0	0	12	1	0	0	2.48		12	2	3
LIDC-IDRI-0128~303-315-84~1-1-3	3.38	4	4	8	27	0	8	8	6	5	1	0	2	5	0	3.3		5	4	4
LIDC-IDRI-0129~309-301-62~1-1-2	1	1	1	3	3	0	3	0	0	0	3	0	0	0	0	2		3	1	1
LIDC-IDRI-0129~328-278-55~1-1-4	3.8	4	4	10	38	0	0	20	9	9	0	1	0	9	0	3.71		9	4	4
LIDC-IDRI-0129~344-315-89~1-1-2	1	1	1	6	6	0	6	0	0	0	6	0	0	0	0	2		6	1	1
LIDC-IDRI-0129~406-219-147~1-1-2	3	4	4	4	12	0	7	5	0	0	1	0	1	2	0	2.42		2	4	4
LIDC-IDRI-0129~407-178-96~1-1-2	2.33	2	3	3	7	0	6	1	0	0	0	2	1	0	0	2.14		2	2	3
LIDC-IDRI-0130~365-305-183~1-1-2	3	2	4	8	24	20	0	0	0	4	0	4	0	4	0	1.67		4	4	4
LIDC-IDRI-0131~345-377-123~1-1-3	2.5	3	3	4	10	0	4	0	6	0	1	0	3	0	0	3.2		3	3	3
LIDC-IDRI-0132~107-375-40~1-1-4	3.4	4	4	5	17	0	0	9	0	8	1	0	0	4	0	3.94		4	4	4
LIDC-IDRI-0132~125-395-52~1-1-4	1.75	2	2	4	7	0	0	3	4	0	1	3	0	0	0	3.57		3	2	2
LIDC-IDRI-0132~177-368-37~1-1-4	1.5	1	2	2	3	0	0	1	2	0	1	1	0	0	0	3.67		1	2	2
LIDC-IDRI-0132~309-354-14~1-1-2	1.5	1	2	2	3	1	0	2	0	0	1	1	0	0	0	2.33		1	2	2
LIDC-IDRI-0132~342-432-59~1-1-4	1	1	1	2	2	0	0	0	2	0	2	0	0	0	0	4		2	1	1
LIDC-IDRI-0132~414-368-27~1-1-4	3.89	4	5	9	35	0	9	9	0	17	0	1	1	5	2	3.71		5	4	5
LIDC-IDRI-0133~179-362-137~1-1-3	3.92	4	4	13	51	0	13	25	13	0	0	0	1	12	0	3		12	4	4
LIDC-IDRI-0134~173-189-42~1-1-1	1	1	1	2	2	2	0	0	0	0	2	0	0	0	0	1		2	1	1
LIDC-IDRI-0134~343-356-53~1-1-3	2.75	4	4	4	11	0	4	4	0	3	1	1	0	2	0	3.18		2	4	4
LIDC-IDRI-0135~103-240-67~1-1-2	2	2	2	3	6	0	6	0	0	0	0	3	0	0	0	2		3	2	2
LIDC-IDRI-0135~192-340-60~1-1-2	3.25	4	4	4	13	0	7	6	0	0	1	0	0	3	0	2.46		3	4	4
LIDC-IDRI-0135~324-206-22~1-1-2	2.33	3	3	3	7	0	5	2	0	0	1	0	2	0	0	2.29		2	3	3
LIDC-IDRI-0135~373-275-36~1-1-3	4	4	4	2	8	0	4	4	0	0	0	0	0	2	0	2.5		2	4	4
LIDC-IDRI-0136~168-349-73~1-1-2	2.5	2	3	2	5	2	0	2	1	0	0	1	1	0	0	2.4		1	3	3
LIDC-IDRI-0136~181-326-53~1-1-2	1.67	2	2	3	5	3	0	2	0	0	1	2	0	0	0	1.8		2	2	2
LIDC-IDRI-0136~196-331-65~1-1-2	1.5	1	2	2	3	2	0	1	0	0	1	1	0	0	0	1.67		1	2	2
LIDC-IDRI-0136~307-256-17~1-1-1	2	2	2	2	4	4	0	0	0	0	0	2	0	0	0	1		2	2	2
LIDC-IDRI-0136~324-197-30~1-1-2	2.33	3	3	3	7	2	3	2	0	0	1	0	2	0	0	2		2	3	3
LIDC-IDRI-0136~344-292-28~1-1-2	2	2	2	2	4	2	0	2	0	0	0	2	0	0	0	2		2	2	2
LIDC-IDRI-0136~351-195-29~1-1-2	3	3	3	6	18	0	12	6	0	0	0	0	6	0	0	2.33		6	3	3
LIDC-IDRI-0137~116-271-37~1-1-4	5.5	5	8	4	22	0	5	5	8	4	0	0	0	1	3	3.5		3	5	8
LIDC-IDRI-0137~118-368-41~1-1-4	2.36	2	3	11	26	0	0	10	5	11	1	5	5	0	0	4.04		5	3	3
LIDC-IDRI-0137~333-390-115~1-1-1	2	2	2	2	4	4	0	0	0	0	0	2	0	0	0	1		2	2	2
LIDC-IDRI-0138~317-285-93~1-1-1	1.03	1	2	29	30	30	0	0	0	0	28	1	0	0	0	1		28	1	2
LIDC-IDRI-0139~109-312-83~1-1-4	2.9	3	4	10	29	0	0	10	0	19	1	0	8	1	0	4.31		8	3	4
LIDC-IDRI-0139~303-371-71~1-1-4	2.88	3	3	8	23	0	8	0	0	15	0	1	7	0	0	3.96		7	3	3
LIDC-IDRI-0139~354-335-83~1-1-5	1.93	2	2	15	29	0	0	0	0	29	1	14	0	0	0	5		14	2	2
LIDC-IDRI-0140~96-204-302~1-1-3	3.88	4	4	17	66	0	17	49	0	0	0	1	0	16	0	2.74		16	4	4
LIDC-IDRI-0141~119-194-193~1-1-3	3.02	4	5	43	130	29	42	0	32	27	11	4	2	25	1	2.89		25	4	5
LIDC-IDRI-0141~164-353-51~1-1-2	2.6	3	3	5	13	0	10	3	0	0	0	2	3	0	0	2.23		3	3	3
LIDC-IDRI-0142~130-333-140~1-1-2	2.29	2	3	7	16	0	16	0	0	0	1	3	3	0	0	2		3	3	3
LIDC-IDRI-0142~161-352-235~1-1-1	3.25	4	4	8	26	26	0	0	0	0	1	1	1	5	0	1		5	4	4
LIDC-IDRI-0142~359-201-85~1-1-2	1.83	2	2	6	11	0	6	5	0	0	1	5	0	0	0	2.45		5	2	2
LIDC-IDRI-0142~98-217-131~1-1-3	3.33	4	4	9	30	9	0	6	15	0	1	1	1	6	0	2.9		6	4	4
LIDC-IDRI-0144~117-358-110~1-1-2	3	4	4	3	9	5	2	2	0	0	1	0	0	2	0	1.67		2	4	4
LIDC-IDRI-0144~311-344-109~1-1-2	3	4	4	5	15	8	0	7	0	0	1	1	0	3	0	1.93		3	4	4
LIDC-IDRI-0144~334-371-68~1-1-2	3	4	4	5	15	7	3	5	0	0	1	1	0	3	0	1.87		3	4	4
LIDC-IDRI-0144~403-218-96~1-1-1	1	1	1	2	2	2	0	0	0	0	2	0	0	0	0	1		2	1	1
LIDC-IDRI-0144~403-300-66~1-1-4	4	4	4	4	16	0	4	0	12	0	0	0	0	4	0	3.5		4	4	4
LIDC-IDRI-0145~182-353-87~1-1-2	1	1	1	2	2	0	2	0	0	0	2	0	0	0	0	2		2	1	1
LIDC-IDRI-0145~187-361-78~1-1-4	4	4	4	4	16	0	0	8	8	0	0	0	0	4	0	3.5		4	4	4
LIDC-IDRI-0146~190-282-137~1-1-3	3.93	4	4	15	59	0	15	15	29	0	0	0	1	14	0	3.24		14	4	4
LIDC-IDRI-0147~115-388-95~1-1-4	2	2	2	3	6	0	0	3	3	0	0	3	0	0	0	3.5		3	2	2
LIDC-IDRI-0148~140-304-48~1-1-4	3.83	4	5	6	23	0	0	6	6	11	0	1	0	4	1	4.22		4	4	5
LIDC-IDRI-0148~167-341-48~1-1-5	4	4	6	6	24	0	0	0	12	12	0	1	0	4	1	4.5		4	4	6
LIDC-IDRI-0148~401-350-69~1-1-2	1	1	1	1	1	0	1	0	0	0	1	0	0	0	0	2		1	1	1
LIDC-IDRI-0149~206-396-93~1-1-2	1	1	1	1	1	0	1	0	0	0	1	0	0	0	0	2		1	1	1
LIDC-IDRI-0149~227-370-45~1-1-2	1	1	1	2	2	0	2	0	0	0	2	0	0	0	0	2		2	1	1
LIDC-IDRI-0149~329-407-90~1-1-2	2	1	3	4	8	4	0	4	0	0	2	0	2	0	0	2		2	3	3
LIDC-IDRI-0149~363-398-63~1-1-2	4	4	4	3	12	3	3	6	0	0	0	0	0	3	0	2.25		3	4	4
LIDC-IDRI-0149~372-404-59~1-1-2	1	1	1	1	1	0	1	0	0	0	1	0	0	0	0	2		1	1	1
LIDC-IDRI-0149~376-287-51~1-1-2	1	1	1	1	1	0	1	0	0	0	1	0	0	0	0	2		1	1	1
LIDC-IDRI-0149~397-181-72~1-1-2	3	4	4	3	9	0	5	4	0	0	1	0	0	2	0	2.44		2	4	4
LIDC-IDRI-0150~154-291-13~1-1-2	2.25	2	3	4	9	5	0	0	4	0	0	3	1	0	0	2.33		3	2	3
LIDC-IDRI-0150~181-209-38~1-1-2	1.67	2	2	3	5	3	0	2	0	0	1	2	0	0	0	1.8		2	2	2
LIDC-IDRI-0151~409-301-41~1-1-4	4.25	4	5	4	17	0	0	9	4	4	0	0	0	3	1	3.71		3	4	5
LIDC-IDRI-0152~216-198-76~1-1-3	4	4	4	4	16	0	8	4	4	0	0	0	0	4	0	2.75		4	4	4
LIDC-IDRI-0153~164-290-83~1-1-4	2.86	3	4	7	20	0	0	6	14	0	1	0	5	1	0	3.7		5	3	4
LIDC-IDRI-0153~216-209-56~1-1-4	2.71	3	3	7	19	0	0	13	0	6	1	0	6	0	0	3.63		6	3	3
LIDC-IDRI-0154~461-266-71~1-1-4	3.56	4	4	9	32	0	8	8	0	16	1	0	1	7	0	3.75		7	4	4
LIDC-IDRI-0155~165-239-171~1-1-3	1.4	1	2	5	7	0	0	7	0	0	3	2	0	0	0	3		3	1	2
LIDC-IDRI-0156~370-173-36~1-1-4	4	4	4	4	16	0	0	4	8	4	0	0	0	4	0	4		4	4	4
LIDC-IDRI-0157~413-311-78~1-1-2	1.33	1	2	3	4	0	3	1	0	0	2	1	0	0	0	2.25		2	1	2
LIDC-IDRI-0158~120-285-423~1-1-3	3.29	4	4	7	23	0	6	17	0	0	1	0	2	4	0	2.74		4	4	4
LIDC-IDRI-0158~247-234-512~1-1-1	1	1	1	7	7	7	0	0	0	0	7	0	0	0	0	1		7	1	1
LIDC-IDRI-0159~118-215-66~1-1-1	1.67	2	2	3	5	5	0	0	0	0	1	2	0	0	0	1		2	2	2
LIDC-IDRI-0159~119-196-64~1-1-3	3.67	4	4	6	22	0	6	5	11	0	0	1	0	5	0	3.23		5	4	4
LIDC-IDRI-0160~119-316-89~1-1-1	2.83	4	4	6	17	14	0	3	0	0	2	0	1	3	0	1.35		3	4	4
LIDC-IDRI-0160~413-337-68~1-1-3	3	3	3	3	9	0	3	3	3	0	0	0	3	0	0	3		3	3	3
LIDC-IDRI-0161~165-368-40~1-1-3	3.29	4	4	7	23	0	6	12	5	0	1	1	0	5	0	2.96		5	4	4
LIDC-IDRI-0161~376-169-85~1-1-2	1	1	1	4	4	0	4	0	0	0	4	0	0	0	0	2		4	1	1
LIDC-IDRI-0161~99-216-85~1-1-2	1.56	2	2	9	14	0	9	5	0	0	4	5	0	0	0	2.36		5	2	2
LIDC-IDRI-0162~149-212-55~1-1-3	3.5	3	4	4	14	0	8	4	2	0	0	0	2	2	0	2.57		2	4	4
LIDC-IDRI-0162~421-246-59~1-1-2	1	1	1	2	2	0	2	0	0	0	2	0	0	0	0	2		2	1	1
LIDC-IDRI-0163~432-237-93~1-1-4	3.7	4	4	10	37	0	0	0	27	10	1	0	0	9	0	4.27		9	4	4
LIDC-IDRI-0164~238-303-86~1-1-3	3	3	3	5	15	0	5	10	0	0	0	0	5	0	0	2.67		5	3	3
LIDC-IDRI-0164~339-247-191~1-1-2	1	1	1	4	4	0	4	0	0	0	4	0	0	0	0	2		4	1	1
LIDC-IDRI-0164~390-332-106~1-1-4	3.33	4	4	12	40	0	12	9	0	19	2	1	0	9	0	3.65		9	4	4
LIDC-IDRI-0165~177-305-13~1-1-3	1	1	1	2	2	0	0	2	0	0	2	0	0	0	0	3		2	1	1
LIDC-IDRI-0166~215-318-77~1-1-2	1.87	2	2	15	28	0	15	13	0	0	2	13	0	0	0	2.46		13	2	2
LIDC-IDRI-0167~376-147-72~1-1-1	2	2	2	2	4	4	0	0	0	0	0	2	0	0	0	1		2	2	2
LIDC-IDRI-0167~383-268-29~1-1-3	2	2	2	3	6	0	0	6	0	0	0	3	0	0	0	3		3	2	2
LIDC-IDRI-0167~70-175-83~1-1-2	2	2	2	2	4	0	4	0	0	0	0	2	0	0	0	2		2	2	2
LIDC-IDRI-0168~118-229-67~1-1-1	3.4	4	4	5	17	13	4	0	0	0	1	0	0	4	0	1.24		4	4	4
LIDC-IDRI-0168~391-243-111~1-1-3	2.43	3	3	7	17	0	0	17	0	0	2	0	5	0	0	3		5	3	3
LIDC-IDRI-0169~370-371-119~1-1-4	3.38	4	4	8	27	0	0	8	13	6	1	1	0	6	0	3.93		6	4	4
LIDC-IDRI-0170~154-280-67~1-1-4	3.7	4	6	20	74	0	0	21	17	36	2	2	0	13	3	4.2		13	4	6
LIDC-IDRI-0170~200-215-116~1-1-4	2.86	3	3	14	40	0	0	14	0	26	0	2	12	0	0	4.3		12	3	3
LIDC-IDRI-0171~152-181-42~1-1-2	1	1	1	1	1	0	1	0	0	0	1	0	0	0	0	2		1	1	1
LIDC-IDRI-0171~192-342-24~1-1-2	1	1	1	1	1	0	1	0	0	0	1	0	0	0	0	2		1	1	1
LIDC-IDRI-0171~370-284-53~1-1-2	3	4	4	3	9	0	7	2	0	0	1	0	0	2	0	2.22		2	4	4
LIDC-IDRI-0171~374-233-46~1-1-2	2.75	4	4	4	11	0	7	4	0	0	1	1	0	2	0	2.36		2	4	4
LIDC-IDRI-0171~386-277-57~1-1-2	3.67	4	4	3	11	0	6	5	0	0	0	0	1	2	0	2.45		2	4	4
LIDC-IDRI-0172~341-328-19~1-1-4	4	4	4	8	32	0	8	0	8	16	0	0	0	8	0	4		8	4	4
LIDC-IDRI-0173~84-354-69~1-1-2	1	1	1	3	3	0	3	0	0	0	3	0	0	0	0	2		3	1	1
LIDC-IDRI-0175~410-243-49~1-1-3	3.75	4	4	4	15	0	4	8	3	0	0	0	1	3	0	2.93		3	4	4
LIDC-IDRI-0176~124-306-167~1-1-1	1	1	1	2	2	2	0	0	0	0	2	0	0	0	0	1		2	1	1
LIDC-IDRI-0176~135-358-85~1-1-3	1.67	2	2	6	10	0	0	6	4	0	2	4	0	0	0	3.4		4	2	2
LIDC-IDRI-0176~171-240-173~1-1-2	2	2	2	2	4	2	0	2	0	0	0	2	0	0	0	2		2	2	2
LIDC-IDRI-0177~134-337-45~1-1-3	3.5	4	4	4	14	0	3	8	3	0	0	1	0	3	0	3		3	4	4
LIDC-IDRI-0178~319-184-49~1-1-2	1.5	1	2	2	3	2	0	1	0	0	1	1	0	0	0	1.67		1	2	2
LIDC-IDRI-0179~150-286-18~1-1-2	1.67	2	2	3	5	0	3	2	0	0	1	2	0	0	0	2.4		2	2	2
LIDC-IDRI-0179~239-287-24~1-1-3	2.67	3	3	3	8	0	3	5	0	0	0	1	2	0	0	2.63		2	3	3
LIDC-IDRI-0180~175-250-188~1-1-3	1	1	1	4	4	0	0	4	0	0	4	0	0	0	0	3		4	1	1
LIDC-IDRI-0181~181-220-61~1-1-1	1	1	1	4	4	4	0	0	0	0	4	0	0	0	0	1		4	1	1
LIDC-IDRI-0181~325-300-40~1-1-3	3.83	4	4	6	23	0	6	6	11	0	0	0	1	5	0	3.22		5	4	4
LIDC-IDRI-0181~344-262-55~1-1-2	1.8	2	2	5	9	0	9	0	0	0	1	4	0	0	0	2		4	2	2
LIDC-IDRI-0182~138-291-76~1-1-2	2	2	2	2	4	0	4	0	0	0	0	2	0	0	0	2		2	2	2
LIDC-IDRI-0182~161-366-78~1-1-2	1	1	1	2	2	0	2	0	0	0	2	0	0	0	0	2		2	1	1
LIDC-IDRI-0182~354-288-57~1-1-2	3.75	4	4	4	15	0	8	7	0	0	0	0	1	3	0	2.47		3	4	4
LIDC-IDRI-0183~167-344-27~1-1-4	3.8	4	4	10	38	0	0	10	9	19	0	1	0	9	0	4.24		9	4	4
LIDC-IDRI-0184~139-272-71~1-1-2	3.25	4	4	4	13	7	0	6	0	0	1	0	0	3	0	1.92		3	4	4
LIDC-IDRI-0185~133-178-68~1-1-2	3	3	3	2	6	2	4	0	0	0	0	0	2	0	0	1.67		2	3	3
LIDC-IDRI-0185~235-331-78~1-1-2	2	2	2	3	6	0	6	0	0	0	0	3	0	0	0	2		3	2	2
LIDC-IDRI-0185~374-279-20~1-1-1	3.4	4	4	5	17	17	0	0	0	0	1	0	0	4	0	1		4	4	4
LIDC-IDRI-0186~192-295-21~1-1-3	2.11	2	3	9	19	0	0	19	0	0	0	8	1	0	0	3		8	2	3
LIDC-IDRI-0186~339-125-62~1-1-1	2	2	2	2	4	4	0	0	0	0	0	2	0	0	0	1		2	2	2
LIDC-IDRI-0186~345-307-18~1-1-5	3	4	4	6	18	0	0	0	6	12	2	0	0	4	0	4.67		4	4	4
LIDC-IDRI-0186~415-216-59~1-1-2	1	1	1	4	4	0	4	0	0	0	4	0	0	0	0	2		4	1	1
LIDC-IDRI-0187~148-333-47~1-1-2	1	1	1	2	2	0	2	0	0	0	2	0	0	0	0	2		2	1	1
LIDC-IDRI-0187~354-279-22~1-1-4	4.13	4	5	8	33	0	8	0	0	25	0	0	0	7	1	4.27		7	4	5
LIDC-IDRI-0188~189-434-54~1-1-4	3.07	4	5	14	43	0	15	0	19	9	4	1	0	8	1	3.51		8	4	5
LIDC-IDRI-0188~228-389-43~1-1-2	3	4	4	3	9	0	5	4	0	0	1	0	0	2	0	2.44		2	4	4
LIDC-IDRI-0188~314-411-56~1-1-2	1	1	1	1	1	0	1	0	0	0	1	0	0	0	0	2		1	1	1
LIDC-IDRI-0188~316-392-22~1-1-2	1	1	1	2	2	0	2	0	0	0	2	0	0	0	0	2		2	1	1
LIDC-IDRI-0188~367-352-38~1-1-4	1.33	1	2	3	4	0	0	2	2	0	2	1	0	0	0	3.5		2	1	2
LIDC-IDRI-0190~400-264-36~1-1-4	3.57	4	4	7	25	0	0	7	7	11	0	1	1	5	0	4.16		5	4	4
LIDC-IDRI-0190~423-239-77~1-1-4	3.73	4	4	11	41	0	0	10	11	20	0	1	1	9	0	4.24		9	4	4
LIDC-IDRI-0191~145-267-45~1-1-5	3.27	4	4	11	36	0	0	0	8	28	1	2	1	7	0	4.78		7	4	4
LIDC-IDRI-0192~148-352-118~1-1-3	3.67	4	4	6	22	0	6	16	0	0	0	0	2	4	0	2.73		4	4	4
LIDC-IDRI-0192~336-248-77~1-1-2	1	1	1	3	3	0	3	0	0	0	3	0	0	0	0	2		3	1	1
LIDC-IDRI-0192~401-278-79~1-1-2	1	1	1	3	3	0	3	0	0	0	3	0	0	0	0	2		3	1	1
LIDC-IDRI-0193~172-163-52~1-1-2	4	4	4	3	12	0	9	3	0	0	0	0	0	3	0	2.25		3	4	4
LIDC-IDRI-0194~331-212-43~1-1-4	3.17	4	4	6	19	0	0	0	11	8	1	0	2	3	0	4.42		3	4	4
LIDC-IDRI-0194~356-234-55~1-1-4	3.13	1	5	8	25	0	0	0	13	12	3	0	0	3	2	4.48		3	4	5
LIDC-IDRI-0195~105-299-48~1-1-4	2	2	2	8	16	0	8	0	0	8	0	8	0	0	0	3.5		8	2	2
LIDC-IDRI-0195~199-249-26~1-1-4	4	4	4	4	16	0	0	8	0	8	0	0	0	4	0	4		4	4	4
LIDC-IDRI-0195~299-270-95~1-1-4	2	2	3	4	8	0	0	3	5	0	1	2	1	0	0	3.63		2	2	3
LIDC-IDRI-0195~308-374-89~1-1-4	3.67	4	4	6	22	0	0	6	6	10	0	0	2	4	0	4.18		4	4	4
LIDC-IDRI-0195~336-371-85~1-1-4	3.4	4	4	5	17	0	0	9	0	8	1	0	0	4	0	3.94		4	4	4
LIDC-IDRI-0195~341-207-49~1-1-4	5	4	10	6	30	0	8	0	8	14	0	0	0	5	1	3.93		5	4	10
LIDC-IDRI-0195~358-197-79~1-1-4	3.63	4	4	8	29	0	0	0	15	14	1	0	0	7	0	4.48		7	4	4
LIDC-IDRI-0196~147-303-33~1-1-4	3.5	4	6	6	21	0	0	4	6	11	1	1	0	3	1	4.33		3	4	6
LIDC-IDRI-0198~98-297-103~1-1-2	1.67	2	2	3	5	2	0	3	0	0	1	2	0	0	0	2.2		2	2	2
LIDC-IDRI-0199~331-367-85~1-1-2	2	2	2	3	6	3	3	0	0	0	0	3	0	0	0	1.5		3	2	2
LIDC-IDRI-0199~391-195-148~1-1-2	1	1	1	2	2	0	2	0	0	0	2	0	0	0	0	2		2	1	1
LIDC-IDRI-0199~423-259-55~1-1-1	1	1	1	6	6	6	0	0	0	0	6	0	0	0	0	1		6	1	1
LIDC-IDRI-0200~124-185-71~1-1-2	1	1	1	2	2	0	2	0	0	0	2	0	0	0	0	2		2	1	1
LIDC-IDRI-0200~126-193-57~1-1-3	2	1	3	3	6	0	3	3	0	0	1	1	1	0	0	2.5		1	3	3
LIDC-IDRI-0201~182-182-70~1-1-4	1.64	2	2	11	18	0	0	0	11	7	4	7	0	0	0	4.39		7	2	2
LIDC-IDRI-0201~310-319-23~1-1-2	1	1	1	2	2	0	2	0	0	0	2	0	0	0	0	2		2	1	1
LIDC-IDRI-0201~311-333-37~1-1-2	1	1	1	3	3	0	3	0	0	0	3	0	0	0	0	2		3	1	1
LIDC-IDRI-0201~401-235-64~1-1-1	1.67	2	2	3	5	3	2	0	0	0	1	2	0	0	0	1.4		2	2	2
LIDC-IDRI-0201~409-286-51~1-1-1	1	1	1	2	2	2	0	0	0	0	2	0	0	0	0	1		2	1	1
LIDC-IDRI-0202~74-307-70~1-1-3	2	2	2	2	4	0	0	4	0	0	0	2	0	0	0	3		2	2	2
LIDC-IDRI-0203~309-333-106~1-1-1	4	4	4	3	12	12	0	0	0	0	0	0	0	3	0	1		3	4	4
LIDC-IDRI-0203~315-217-31~1-1-4	3.13	4	5	15	47	0	0	10	10	27	4	1	1	7	2	4.36		7	4	5
LIDC-IDRI-0204~362-364-104~1-1-4	3.71	4	5	14	52	0	0	11	21	20	2	1	0	7	4	4.17		7	4	5
LIDC-IDRI-0206~129-239-88~1-1-4	3.78	4	5	9	34	0	0	0	18	16	1	0	1	5	2	4.47		5	4	5
LIDC-IDRI-0206~207-255-41~1-1-2	1	1	1	2	2	0	2	0	0	0	2	0	0	0	0	2		2	1	1
LIDC-IDRI-0206~435-249-196~1-1-2	3.4	4	4	5	17	0	17	0	0	0	1	0	0	4	0	2		4	4	4
LIDC-IDRI-0207~165-256-67~1-1-3	3	3	3	5	15	0	5	5	5	0	0	0	5	0	0	3		5	3	3
LIDC-IDRI-0207~388-222-176~1-1-1	1	1	1	3	3	3	0	0	0	0	3	0	0	0	0	1		3	1	1
LIDC-IDRI-0208~206-150-69~1-1-4	4	4	4	3	12	0	0	6	6	0	0	0	0	3	0	3.5		3	4	4
LIDC-IDRI-0209~178-374-95~1-1-4	3.88	4	4	8	31	0	0	16	0	15	0	0	1	7	0	3.97		7	4	4
LIDC-IDRI-0210~188-209-34~1-1-3	4	4	4	3	12	0	0	9	3	0	0	0	0	3	0	3.25		3	4	4
LIDC-IDRI-0211~367-365-78~1-1-5	3.48	4	4	21	73	0	0	16	0	57	1	3	2	15	0	4.56		15	4	4
LIDC-IDRI-0211~383-204-115~1-1-2	1	1	1	4	4	0	4	0	0	0	4	0	0	0	0	2		4	1	1
LIDC-IDRI-0212~300-260-20~1-1-1	3	3	3	2	6	6	0	0	0	0	0	0	2	0	0	1		2	3	3
LIDC-IDRI-0213~126-332-36~1-1-1	3.4	4	4	5	17	13	4	0	0	0	1	0	0	4	0	1.24		4	4	4
LIDC-IDRI-0215~294-392-103~1-1-2	2.33	3	3	3	7	0	5	2	0	0	1	0	2	0	0	2.29		2	3	3
LIDC-IDRI-0215~385-322-72~1-1-1	3.75	4	4	4	15	15	0	0	0	0	0	0	1	3	0	1		3	4	4
LIDC-IDRI-0216~111-285-54~1-1-3	4	4	4	3	12	3	3	3	3	0	0	0	0	3	0	2.5		3	4	4
LIDC-IDRI-0216~113-340-79~1-1-2	1.5	1	2	2	3	0	3	0	0	0	1	1	0	0	0	2		1	2	2
LIDC-IDRI-0217~116-272-52~1-1-4	4	4	4	4	16	0	4	0	12	0	0	0	0	4	0	3.5		4	4	4
LIDC-IDRI-0217~159-281-37~1-1-4	4	4	4	5	20	0	5	0	15	0	0	0	0	5	0	3.5		5	4	4
LIDC-IDRI-0217~212-320-101~1-1-4	3.29	4	4	7	23	0	7	0	11	5	1	1	0	5	0	3.61		5	4	4
LIDC-IDRI-0219~182-278-81~1-1-4	4	4	4	4	16	0	0	8	4	4	0	0	0	4	0	3.75		4	4	4
LIDC-IDRI-0220~225-307-140~1-1-3	2.56	3	3	9	23	0	7	0	16	0	2	0	7	0	0	3.39		7	3	3
LIDC-IDRI-0221~380-258-35~1-1-5	3.67	4	4	9	33	0	0	0	9	24	1	0	0	8	0	4.73		8	4	4
LIDC-IDRI-0222~139-326-54~1-1-2	4	4	4	3	12	6	3	3	0	0	0	0	0	3	0	1.75		3	4	4
LIDC-IDRI-0223~293-358-48~1-1-4	2.88	3	3	16	46	0	0	14	0	32	0	2	14	0	0	4.39		14	3	3
LIDC-IDRI-0223~341-259-198~1-1-4	4	4	6	12	48	0	0	24	0	24	0	1	1	8	2	4		8	4	6
LIDC-IDRI-0227~378-174-61~1-1-3	3.5	4	4	4	14	0	0	10	4	0	0	1	0	3	0	3.29		3	4	4
LIDC-IDRI-0228~381-269-18~1-1-4	3.8	4	4	5	19	0	0	9	10	0	0	0	1	4	0	3.53		4	4	4
LIDC-IDRI-0229~103-284-39~1-1-4	4	4	4	4	16	0	0	4	4	8	0	0	0	4	0	4.25		4	4	4
LIDC-IDRI-0229~110-254-45~1-1-5	4	4	4	8	32	0	0	8	0	24	0	0	0	8	0	4.5		8	4	4
LIDC-IDRI-0229~189-355-31~1-1-4	3.25	4	4	8	26	0	0	6	6	14	2	0	0	6	0	4.31		6	4	4
LIDC-IDRI-0229~352-304-38~1-1-4	3.5	4	4	4	14	0	0	4	6	4	0	1	0	3	0	4		3	4	4
LIDC-IDRI-0230~180-178-53~1-1-3	2	2	2	1	2	0	0	2	0	0	0	1	0	0	0	3		1	2	2
LIDC-IDRI-0230~366-288-47~1-1-1	1	1	1	4	4	4	0	0	0	0	4	0	0	0	0	1		4	1	1
LIDC-IDRI-0231~131-324-77~1-1-1	1.5	1	2	2	3	3	0	0	0	0	1	1	0	0	0	1		1	2	2
LIDC-IDRI-0232~122-317-44~1-1-3	1.5	1	2	2	3	0	0	3	0	0	1	1	0	0	0	3		1	2	2
LIDC-IDRI-0232~203-238-79~1-1-1	1	1	1	2	2	2	0	0	0	0	2	0	0	0	0	1		2	1	1
LIDC-IDRI-0233~163-358-41~1-1-3	3	3	3	2	6	0	0	6	0	0	0	0	2	0	0	3		2	3	3
LIDC-IDRI-0234~368-311-91~1-1-3	3.67	4	4	3	11	0	3	5	3	0	0	0	1	2	0	3		2	4	4
LIDC-IDRI-0235~164-359-44~1-1-2	1	1	1	3	3	0	3	0	0	0	3	0	0	0	0	2		3	1	1
LIDC-IDRI-0235~227-155-64~1-1-2	3.75	4	4	4	15	4	4	7	0	0	0	0	1	3	0	2.2		3	4	4
LIDC-IDRI-0235~74-253-91~1-1-2	1.67	2	2	3	5	0	5	0	0	0	1	2	0	0	0	2		2	2	2
LIDC-IDRI-0236~250-310-70~1-1-3	3.5	4	4	4	14	0	7	4	3	0	0	1	0	3	0	2.71		3	4	4
LIDC-IDRI-0237~171-212-63~1-1-4	3.75	4	4	4	15	0	0	8	4	3	0	0	1	3	0	3.67		3	4	4
LIDC-IDRI-0240~113-306-73~1-1-2	1	1	1	2	2	0	2	0	0	0	2	0	0	0	0	2		2	1	1
LIDC-IDRI-0240~347-333-80~1-1-3	3.25	3	4	4	13	0	5	4	0	4	0	0	3	1	0	3.23		3	3	4
LIDC-IDRI-0240~386-215-63~1-1-4	3.57	4	5	7	25	0	0	7	0	18	1	0	1	4	1	4.44		4	4	5
LIDC-IDRI-0241~346-374-197~1-1-2	1	1	1	3	3	0	3	0	0	0	3	0	0	0	0	2		3	1	1
LIDC-IDRI-0241~74-337-197~1-1-2	1	1	1	2	2	0	2	0	0	0	2	0	0	0	0	2		2	1	1
LIDC-IDRI-0241~79-207-193~1-1-3	2.5	1	4	4	10	0	4	6	0	0	2	0	0	2	0	2.6		2	4	4
LIDC-IDRI-0242~390-320-41~1-1-5	3.44	4	4	9	31	0	0	0	9	22	1	1	0	7	0	4.71		7	4	4
LIDC-IDRI-0243~174-209-87~1-1-2	1	1	1	3	3	0	3	0	0	0	3	0	0	0	0	2		3	1	1
LIDC-IDRI-0243~195-393-73~1-1-2	1	1	1	3	3	0	3	0	0	0	3	0	0	0	0	2		3	1	1
LIDC-IDRI-0244~181-231-60~1-1-4	2.83	3	3	6	17	0	0	6	11	0	0	1	5	0	0	3.65		5	3	3
LIDC-IDRI-0244~391-205-63~1-1-1	3	4	4	3	9	9	0	0	0	0	1	0	0	2	0	1		2	4	4
LIDC-IDRI-0245~133-384-56~1-1-3	3	3	3	2	6	0	2	4	0	0	0	0	2	0	0	2.67		2	3	3
LIDC-IDRI-0246~308-175-49~1-1-3	4	4	4	3	12	3	3	3	3	0	0	0	0	3	0	2.5		3	4	4
LIDC-IDRI-0247~151-280-44~1-1-3	2	2	2	1	2	0	0	2	0	0	0	1	0	0	0	3		1	2	2
LIDC-IDRI-0248~368-352-101~1-1-1	3	3	3	2	6	4	2	0	0	0	0	0	2	0	0	1.33		2	3	3
LIDC-IDRI-0249~199-372-90~1-1-4	2.88	3	5	17	49	0	0	19	30	0	1	3	11	1	1	3.61		11	3	5
LIDC-IDRI-0249~346-223-31~1-1-3	3.57	4	4	7	25	0	6	6	13	0	1	0	0	6	0	3.28		6	4	4
LIDC-IDRI-0250~364-352-46~1-1-4	4	4	4	5	20	0	5	0	10	5	0	0	0	5	0	3.75		5	4	4
LIDC-IDRI-0250~367-325-45~1-1-4	3	4	4	6	18	0	6	0	4	8	2	0	0	4	0	3.78		4	4	4
LIDC-IDRI-0250~388-303-44~1-1-1	1.33	1	2	3	4	4	0	0	0	0	2	1	0	0	0	1		2	1	2
LIDC-IDRI-0251~165-309-54~1-1-3	2.6	1	4	5	13	0	3	8	2	0	2	0	1	2	0	2.92		2	4	4
LIDC-IDRI-0252~201-229-57~1-1-4	4.13	5	6	8	33	0	0	8	11	14	1	0	1	2	4	4.18		4	5	6
LIDC-IDRI-0254~129-266-42~1-1-2	4	4	4	3	12	3	3	6	0	0	0	0	0	3	0	2.25		3	4	4
LIDC-IDRI-0255~393-209-43~1-1-3	4	4	4	2	8	0	4	4	0	0	0	0	0	2	0	2.5		2	4	4
LIDC-IDRI-0256~133-372-71~1-1-2	1	1	1	2	2	0	2	0	0	0	2	0	0	0	0	2		2	1	1
LIDC-IDRI-0256~205-394-84~1-1-1	3	3	3	3	9	6	3	0	0	0	0	0	3	0	0	1.33		3	3	3
LIDC-IDRI-0257~200-342-64~1-1-4	2.67	3	3	6	16	0	0	5	11	0	1	0	5	0	0	3.69		5	3	3
LIDC-IDRI-0258~379-358-41~1-1-3	4	4	4	3	12	0	3	9	0	0	0	0	0	3	0	2.75		3	4	4
LIDC-IDRI-0259~110-354-117~1-1-4	4	4	4	6	24	0	6	6	6	6	0	0	0	6	0	3.5		6	4	4
LIDC-IDRI-0260~125-254-25~1-1-2	1.67	2	2	3	5	0	5	0	0	0	1	2	0	0	0	2		2	2	2
LIDC-IDRI-0260~126-318-96~1-1-4	3.83	4	4	6	23	0	0	12	0	11	0	0	1	5	0	3.96		5	4	4
LIDC-IDRI-0260~185-316-86~1-1-4	3.67	4	5	6	22	0	0	11	6	5	1	0	0	4	1	3.73		4	4	5
LIDC-IDRI-0260~226-195-87~1-1-4	2.25	2	3	4	9	0	0	0	9	0	0	3	1	0	0	4		3	2	3
LIDC-IDRI-0262~106-259-86~1-1-4	3.25	4	4	8	26	0	0	7	11	8	1	1	1	5	0	4.04		5	4	4
LIDC-IDRI-0263~172-157-50~1-1-2	4	4	4	2	8	6	0	0	2	0	0	0	0	2	0	1.75		2	4	4
LIDC-IDRI-0264~168-361-126~1-1-3	3.57	4	4	14	50	14	0	12	12	12	2	0	0	12	0	3.16		12	4	4
LIDC-IDRI-0265~212-319-27~1-1-5	3	4	5	16	48	0	0	9	0	39	4	3	0	7	2	4.63		7	4	5
LIDC-IDRI-0266~166-316-185~1-1-4	2	2	3	24	48	0	0	24	0	24	1	22	1	0	0	4		22	2	3
LIDC-IDRI-0267~154-337-100~1-1-5	2.58	3	4	26	67	0	0	0	0	67	2	9	13	2	0	5		13	3	4
LIDC-IDRI-0267~210-266-18~1-1-1	2	2	2	3	6	6	0	0	0	0	0	3	0	0	0	1		3	2	2
LIDC-IDRI-0268~193-167-49~1-1-1	1	1	1	2	2	2	0	0	0	0	2	0	0	0	0	1		2	1	1
LIDC-IDRI-0269~175-376-104~1-1-3	3	3	3	3	9	0	0	9	0	0	0	0	3	0	0	3		3	3	3
LIDC-IDRI-0270~342-243-55~1-1-2	3	4	4	3	9	2	2	5	0	0	1	0	0	2	0	2.33		2	4	4
LIDC-IDRI-0271~393-302-64~1-1-2	4	4	4	2	8	2	2	4	0	0	0	0	0	2	0	2.25		2	4	4
LIDC-IDRI-0272~210-391-38~1-1-2	4	4	4	2	8	0	6	2	0	0	0	0	0	2	0	2.25		2	4	4
LIDC-IDRI-0273~91-257-74~1-1-2	3.67	4	4	3	11	0	6	5	0	0	0	0	1	2	0	2.45		2	4	4
LIDC-IDRI-0274~147-307-52~1-1-3	3.5	4	4	6	21	0	10	0	6	5	1	0	0	5	0	3.29		5	4	4
LIDC-IDRI-0275~126-370-79~1-1-2	1	1	1	2	2	0	2	0	0	0	2	0	0	0	0	2		2	1	1
LIDC-IDRI-0276~352-357-80~1-1-4	2.8	4	4	5	14	0	0	5	9	0	2	0	0	3	0	3.64		3	4	4
LIDC-IDRI-0277~134-281-24~1-1-3	3.4	4	4	5	17	5	0	4	8	0	1	0	0	4	0	2.88		4	4	4
LIDC-IDRI-0278~166-341-90~1-1-3	4	4	4	4	16	0	4	8	4	0	0	0	0	4	0	3		4	4	4
LIDC-IDRI-0280~127-288-195~1-1-2	1	1	1	3	3	0	3	0	0	0	3	0	0	0	0	2		3	1	1
LIDC-IDRI-0281~322-417-69~1-1-2	4	4	4	3	12	9	0	3	0	0	0	0	0	3	0	1.5		3	4	4
LIDC-IDRI-0282~389-342-50~1-1-3	3	3	3	2	6	0	2	4	0	0	0	0	2	0	0	2.67		2	3	3
LIDC-IDRI-0283~310-266-35~1-1-3	3	4	4	5	15	0	4	11	0	0	1	1	0	3	0	2.73		3	4	4
LIDC-IDRI-0284~207-164-52~1-1-3	1	1	1	2	2	0	0	2	0	0	2	0	0	0	0	3		2	1	1
LIDC-IDRI-0284~290-283-22~1-1-1	4	4	4	3	12	12	0	0	0	0	0	0	0	3	0	1		3	4	4
LIDC-IDRI-0285~315-323-46~1-1-4	1.9	2	3	10	19	0	0	0	11	8	2	7	1	0	0	4.42		7	2	3
LIDC-IDRI-0285~382-371-71~1-1-2	3.25	4	4	4	13	4	3	6	0	0	0	1	1	2	0	2.15		2	4	4
LIDC-IDRI-0286~351-221-44~1-1-3	3.5	4	4	4	14	0	7	7	0	0	0	1	0	3	0	2.5		3	4	4
LIDC-IDRI-0286~376-279-98~1-1-1	3.67	4	4	3	11	8	3	0	0	0	0	0	1	2	0	1.27		2	4	4
LIDC-IDRI-0287~209-250-31~1-1-2	4	4	4	2	8	2	4	2	0	0	0	0	0	2	0	2		2	4	4
LIDC-IDRI-0288~327-366-80~1-1-3	2.5	3	3	4	10	0	3	4	3	0	1	0	3	0	0	3		3	3	3
LIDC-IDRI-0289~186-149-62~1-1-3	3	3	3	9	27	0	18	0	0	9	0	0	9	0	0	3		9	3	3
LIDC-IDRI-0289~358-313-89~1-1-2	3	3	3	1	3	0	2	1	0	0	0	0	1	0	0	2.33		1	3	3
LIDC-IDRI-0289~399-256-58~1-1-2	1	1	1	1	1	0	1	0	0	0	1	0	0	0	0	2		1	1	1
LIDC-IDRI-0290~153-359-26~1-1-2	1	1	1	2	2	0	2	0	0	0	2	0	0	0	0	2		2	1	1
LIDC-IDRI-0290~220-365-40~1-1-2	1	1	1	1	1	0	1	0	0	0	1	0	0	0	0	2		1	1	1
LIDC-IDRI-0290~380-313-44~1-1-2	1	1	1	2	2	0	2	0	0	0	2	0	0	0	0	2		2	1	1
LIDC-IDRI-0291~180-286-188~1-1-2	2	2	2	5	10	5	0	5	0	0	0	5	0	0	0	2		5	2	2
LIDC-IDRI-0292~413-347-301~1-1-3	2.91	3	3	11	32	0	21	0	11	0	0	1	10	0	0	2.69		10	3	3
LIDC-IDRI-0294~314-205-71~1-1-4	3.89	4	4	9	35	0	9	0	9	17	0	0	1	8	0	3.97		8	4	4
LIDC-IDRI-0294~92-420-79~1-1-2	1	1	1	2	2	0	2	0	0	0	2	0	0	0	0	2		2	1	1
LIDC-IDRI-0296~106-328-51~1-1-3	3.8	4	4	5	19	0	0	10	9	0	0	0	1	4	0	3.47		4	4	4
LIDC-IDRI-0297~123-133-257~1-1-3	1	1	1	4	4	0	0	4	0	0	4	0	0	0	0	3		4	1	1
LIDC-IDRI-0297~333-400-351~1-1-2	2	2	2	7	14	0	14	0	0	0	0	7	0	0	0	2		7	2	2
LIDC-IDRI-0298~198-242-39~1-1-2	2.4	3	3	5	12	0	7	5	0	0	1	1	3	0	0	2.42		3	3	3
LIDC-IDRI-0298~292-322-78~1-1-2	2.5	3	3	8	20	0	12	8	0	0	1	2	5	0	0	2.4		5	3	3
LIDC-IDRI-0298~375-289-37~1-1-3	3.75	4	4	8	30	0	15	15	0	0	0	1	0	7	0	2.5		7	4	4
LIDC-IDRI-0299~103-282-173~1-1-2	1.78	2	2	9	16	0	9	7	0	0	2	7	0	0	0	2.44		7	2	2
LIDC-IDRI-0299~236-268-86~1-1-4	1	1	1	7	7	0	0	0	7	0	7	0	0	0	0	4		7	1	1
LIDC-IDRI-0300~191-113-181~1-1-2	3.06	4	4	17	52	17	12	13	10	0	4	1	2	10	0	2.31		10	4	4
LIDC-IDRI-0300~364-123-169~1-1-3	2.87	4	4	15	43	0	19	10	0	14	5	0	2	8	0	3.21		8	4	4
LIDC-IDRI-0300~81-154-198~1-1-2	3	3	3	4	12	4	4	4	0	0	0	0	4	0	0	2		4	3	3
LIDC-IDRI-0301~159-333-345~1-1-2	2	2	2	10	20	10	10	0	0	0	0	10	0	0	0	1.5		10	2	2
LIDC-IDRI-0301~173-177-296~1-1-3	2.7	3	3	10	27	9	0	8	10	0	1	1	8	0	0	2.7		8	3	3
LIDC-IDRI-0302~183-361-190~1-1-3	1	1	1	5	5	0	0	5	0	0	5	0	0	0	0	3		5	1	1
LIDC-IDRI-0303~161-352-67~1-1-4	3	3	3	11	33	0	0	22	0	11	0	0	11	0	0	3.67		11	3	3
LIDC-IDRI-0304~397-353-49~1-1-4	2.86	3	3	7	20	0	0	7	13	0	0	1	6	0	0	3.65		6	3	3
LIDC-IDRI-0305~109-358-108~1-1-2	3.25	1	5	4	13	0	0	10	3	0	1	0	1	1	1	3.23		1	1	5
LIDC-IDRI-0305~166-171-105~1-1-4	2	2	2	8	16	0	0	8	8	0	0	8	0	0	0	3.5		8	2	2
LIDC-IDRI-0305~167-311-24~1-1-4	3.11	4	4	9	28	0	0	8	14	6	2	0	2	5	0	3.93		5	4	4
LIDC-IDRI-0305~276-194-58~1-1-4	2	2	2	3	6	0	0	3	3	0	0	3	0	0	0	3.5		3	2	2
LIDC-IDRI-0305~349-251-100~1-1-4	2	2	2	3	6	0	0	3	3	0	0	3	0	0	0	3.5		3	2	2
LIDC-IDRI-0308~336-365-145~1-1-2	1	1	1	20	20	0	20	0	0	0	20	0	0	0	0	2		20	1	1
LIDC-IDRI-0308~410-216-283~1-1-3	3.73	4	4	11	41	0	11	20	10	0	0	1	1	9	0	2.98		9	4	4
LIDC-IDRI-0308~84-261-328~1-1-2	1	1	1	17	17	0	17	0	0	0	17	0	0	0	0	2		17	1	1
LIDC-IDRI-0309~129-207-35~1-1-4	4	4	4	4	16	0	0	4	8	4	0	0	0	4	0	4		4	4	4
LIDC-IDRI-0309~206-317-22~1-1-1	1	1	1	5	5	5	0	0	0	0	5	0	0	0	0	1		5	1	1
LIDC-IDRI-0309~375-127-116~1-1-2	1	1	1	3	3	0	3	0	0	0	3	0	0	0	0	2		3	1	1
LIDC-IDRI-0309~381-266-13~1-1-2	1	1	1	2	2	0	2	0	0	0	2	0	0	0	0	2		2	1	1
LIDC-IDRI-0310~161-401-89~1-1-3	3.2	4	4	5	16	0	0	13	3	0	1	0	1	3	0	3.19		3	4	4
LIDC-IDRI-0311~338-287-72~1-1-5	1.81	2	4	37	67	0	0	0	0	67	11	23	2	1	0	5		23	2	4
LIDC-IDRI-0312~104-389-198~1-1-4	2.75	3	3	4	11	0	0	4	7	0	0	1	3	0	0	3.64		3	3	3
LIDC-IDRI-0312~420-391-178~1-1-4	2.5	3	3	6	15	0	0	5	10	0	1	1	4	0	0	3.67		4	3	3
LIDC-IDRI-0312~454-344-198~1-1-4	2.78	3	3	9	25	0	0	8	17	0	1	0	8	0	0	3.68		8	3	3
LIDC-IDRI-0313~379-224-73~1-1-5	3.55	4	6	20	71	0	0	0	0	71	2	3	1	11	3	5		11	4	6
LIDC-IDRI-0314~184-244-116~1-1-3	3.63	4	6	19	69	18	0	18	16	17	1	1	4	12	1	3.2		12	4	6
LIDC-IDRI-0315~300-324-17~1-1-3	4	4	4	3	12	0	3	9	0	0	0	0	0	3	0	2.75		3	4	4
LIDC-IDRI-0315~324-358-50~1-1-4	3.25	4	4	4	13	0	0	6	7	0	1	0	0	3	0	3.54		3	4	4
LIDC-IDRI-0317~378-257-15~1-1-2	2	2	2	2	4	2	0	2	0	0	0	2	0	0	0	2		2	2	2
LIDC-IDRI-0318~54-264-211~1-1-2	2.55	3	3	11	28	18	0	10	0	0	2	1	8	0	0	1.71		8	3	3
LIDC-IDRI-0319~458-229-154~1-1-3	3.5	4	4	6	21	0	6	15	0	0	0	1	1	4	0	2.71		4	4	4
LIDC-IDRI-0320~148-254-87~1-1-3	1	1	1	2	2	0	0	2	0	0	2	0	0	0	0	3		2	1	1
LIDC-IDRI-0321~362-275-82~1-1-1	1	1	1	3	3	3	0	0	0	0	3	0	0	0	0	1		3	1	1
LIDC-IDRI-0321~382-297-94~1-1-1	3	3	3	2	6	6	0	0	0	0	0	0	2	0	0	1		2	3	3
LIDC-IDRI-0321~405-292-87~1-1-2	3.75	4	4	8	30	22	0	0	8	0	0	0	2	6	0	1.8		6	4	4
LIDC-IDRI-0323~120-153-44~1-1-2	2	2	2	2	4	2	0	2	0	0	0	2	0	0	0	2		2	2	2
LIDC-IDRI-0323~221-351-40~1-1-3	3	3	3	2	6	0	2	4	0	0	0	0	2	0	0	2.67		2	3	3
LIDC-IDRI-0324~351-333-36~1-1-2	1.8	2	2	5	9	0	5	4	0	0	1	4	0	0	0	2.44		4	2	2
LIDC-IDRI-0325~167-366-128~1-1-4	4.26	4	8	27	115	0	0	17	36	62	0	2	2	17	6	4.39		17	4	8
LIDC-IDRI-0326~419-297-171~1-1-3	3.83	4	4	6	23	0	0	15	8	0	0	0	1	5	0	3.35		5	4	4
LIDC-IDRI-0328~439-207-194~1-1-3	1	1	1	4	4	0	0	4	0	0	4	0	0	0	0	3		4	1	1
LIDC-IDRI-0329~147-257-50~1-1-2	1	1	1	2	2	0	2	0	0	0	2	0	0	0	0	2		2	1	1
LIDC-IDRI-0329~155-222-42~1-1-3	2	2	2	2	4	0	0	4	0	0	0	2	0	0	0	3		2	2	2
LIDC-IDRI-0332~117-251-136~1-1-5	1.29	1	2	14	18	0	0	4	0	14	10	4	0	0	0	4.56		10	1	2
LIDC-IDRI-0332~118-224-128~1-1-4	3.13	4	5	15	47	0	0	18	0	29	5	0	1	6	3	4.23		6	4	5
LIDC-IDRI-0332~122-333-43~1-1-1	1	1	1	3	3	3	0	0	0	0	3	0	0	0	0	1		3	1	1
LIDC-IDRI-0332~99-294-63~1-1-2	1	1	1	5	5	0	5	0	0	0	5	0	0	0	0	2		5	1	1
LIDC-IDRI-0334~133-210-54~1-1-2	2	2	2	1	2	1	0	1	0	0	0	1	0	0	0	2		1	2	2
LIDC-IDRI-0334~144-320-23~1-1-3	3	3	3	3	9	0	3	6	0	0	0	0	3	0	0	2.67		3	3	3
LIDC-IDRI-0334~202-265-70~1-1-4	2.5	3	3	4	10	0	0	4	6	0	1	0	3	0	0	3.6		3	3	3
LIDC-IDRI-0335~128-374-195~1-1-3	2.57	3	4	7	18	0	4	14	0	0	1	2	3	1	0	2.78		3	3	4
LIDC-IDRI-0335~344-344-66~1-1-2	2	2	2	5	10	0	10	0	0	0	0	5	0	0	0	2		5	2	2
LIDC-IDRI-0337~188-365-19~1-1-5	4.33	4	7	12	52	0	0	0	0	52	0	2	2	4	4	5		4	4	7
LIDC-IDRI-0337~194-374-13~1-1-5	1	1	1	1	1	0	0	0	0	1	1	0	0	0	0	5		1	1	1
LIDC-IDRI-0337~90-227-61~1-1-5	3.29	4	4	7	23	0	0	0	5	18	1	1	0	5	0	4.78		5	4	4
LIDC-IDRI-0338~113-337-138~1-1-3	3.17	4	4	6	19	0	10	0	9	0	1	1	0	4	0	2.95		4	4	4
LIDC-IDRI-0339~389-271-51~1-1-3	2.75	3	3	4	11	0	4	3	4	0	0	1	3	0	0	3		3	3	3
LIDC-IDRI-0339~409-294-42~1-1-2	1	1	1	2	2	0	2	0	0	0	2	0	0	0	0	2		2	1	1
LIDC-IDRI-0340~400-338-353~1-1-2	1	1	1	1	1	0	1	0	0	0	1	0	0	0	0	2		1	1	1
LIDC-IDRI-0341~425-271-143~1-1-3	4	4	4	2	8	0	0	8	0	0	0	0	0	2	0	3		2	4	4
LIDC-IDRI-0341~427-303-166~1-1-2	3.67	4	4	6	22	0	12	10	0	0	0	0	2	4	0	2.45		4	4	4
LIDC-IDRI-0341~51-225-171~1-1-2	1	1	1	4	4	0	4	0	0	0	4	0	0	0	0	2		4	1	1
LIDC-IDRI-0343~196-278-29~1-1-2	3.25	4	4	8	26	6	8	6	6	0	2	0	0	6	0	2.46		6	4	4
LIDC-IDRI-0344~104-335-199~1-1-3	3.59	4	6	22	79	0	47	10	22	0	4	2	1	9	6	2.68		9	4	6
LIDC-IDRI-0345~79-280-129~1-1-2	3	3	3	5	15	0	10	5	0	0	0	0	5	0	0	2.33		5	3	3
LIDC-IDRI-0346~141-380-30~1-1-1	3.67	4	4	3	11	11	0	0	0	0	0	0	1	2	0	1		2	4	4
LIDC-IDRI-0346~222-337-43~1-1-1	1.67	2	2	3	5	5	0	0	0	0	1	2	0	0	0	1		2	2	2
LIDC-IDRI-0346~309-391-53~1-1-3	3.6	4	4	5	18	4	0	14	0	0	0	1	0	4	0	2.56		4	4	4
LIDC-IDRI-0346~380-389-63~1-1-1	3.33	4	4	3	10	10	0	0	0	0	0	1	0	2	0	1		2	4	4
LIDC-IDRI-0347~108-322-61~1-1-4	4	4	7	5	20	0	0	12	0	8	1	0	0	3	1	3.8		3	4	7
LIDC-IDRI-0347~234-158-47~1-1-2	4	4	4	3	12	3	3	6	0	0	0	0	0	3	0	2.25		3	4	4
LIDC-IDRI-0347~392-168-55~1-1-1	1	1	1	2	2	2	0	0	0	0	2	0	0	0	0	1		2	1	1
LIDC-IDRI-0348~350-237-40~1-1-4	3.67	4	4	9	33	0	8	0	17	8	1	0	0	8	0	3.76		8	4	4
LIDC-IDRI-0350~124-305-29~1-1-2	1	1	1	2	2	0	2	0	0	0	2	0	0	0	0	2		2	1	1
LIDC-IDRI-0350~94-176-84~1-1-3	3.5	4	4	4	14	0	0	11	3	0	0	1	0	3	0	3.21		3	4	4
LIDC-IDRI-0351~112-133-39~1-1-4	1	1	1	2	2	0	0	0	2	0	2	0	0	0	0	4		2	1	1
LIDC-IDRI-0351~342-287-17~1-1-1	3	3	3	3	9	9	0	0	0	0	0	0	3	0	0	1		3	3	3
LIDC-IDRI-0352~286-302-66~1-1-3	2.67	3	3	6	16	0	6	10	0	0	1	0	5	0	0	2.63		5	3	3
LIDC-IDRI-0352~99-274-74~1-1-2	1	1	1	5	5	0	5	0	0	0	5	0	0	0	0	2		5	1	1
LIDC-IDRI-0353~140-338-176~1-1-1	2.67	3	3	3	8	8	0	0	0	0	0	1	2	0	0	1		2	3	3
LIDC-IDRI-0353~144-176-153~1-1-3	3.4	4	4	5	17	0	7	5	0	5	0	1	1	3	0	3.18		3	4	4
LIDC-IDRI-0353~397-264-61~1-1-4	3	2	4	5	15	0	0	5	7	3	0	2	1	2	0	3.87		2	4	4
LIDC-IDRI-0354~116-264-40~1-1-3	1.33	1	2	3	4	0	0	4	0	0	2	1	0	0	0	3		2	1	2
LIDC-IDRI-0354~80-338-53~1-1-1	2.67	3	3	3	8	8	0	0	0	0	0	1	2	0	0	1		2	3	3
LIDC-IDRI-0355~164-145-66~1-1-2	1	1	1	2	2	0	2	0	0	0	2	0	0	0	0	2		2	1	1
LIDC-IDRI-0355~397-198-64~1-1-4	1.9	2	2	10	19	0	0	9	10	0	1	9	0	0	0	3.53		9	2	2
LIDC-IDRI-0356~115-215-46~1-1-2	1.5	1	2	4	6	0	6	0	0	0	2	2	0	0	0	2		2	2	2
LIDC-IDRI-0356~429-289-79~1-1-2	1.5	1	2	2	3	0	2	1	0	0	1	1	0	0	0	2.33		1	2	2
LIDC-IDRI-0356~451-339-133~1-1-3	3.5	4	4	4	14	0	4	6	4	0	0	1	0	3	0	3		3	4	4
LIDC-IDRI-0357~164-336-30~1-1-2	1	1	1	3	3	0	3	0	0	0	3	0	0	0	0	2		3	1	1
LIDC-IDRI-0358~120-323-262~1-1-2	1.8	2	2	5	9	4	5	0	0	0	1	4	0	0	0	1.56		4	2	2
LIDC-IDRI-0358~156-232-175~1-1-2	1.6	2	2	5	8	3	5	0	0	0	2	3	0	0	0	1.63		3	2	2
LIDC-IDRI-0358~182-303-252~1-1-1	1	1	1	4	4	4	0	0	0	0	4	0	0	0	0	1		4	1	1
LIDC-IDRI-0358~301-172-237~1-1-2	1.83	2	2	6	11	5	6	0	0	0	1	5	0	0	0	1.55		5	2	2
LIDC-IDRI-0358~359-123-180~1-1-2	2.43	1	4	7	17	11	0	3	3	0	2	2	1	2	0	1.88		2	4	4
LIDC-IDRI-0358~376-95-237~1-1-2	1	1	1	4	4	0	4	0	0	0	4	0	0	0	0	2		4	1	1
LIDC-IDRI-0358~416-143-244~1-1-2	1	1	1	4	4	0	4	0	0	0	4	0	0	0	0	2		4	1	1
LIDC-IDRI-0359~377-241-24~1-1-2	4	4	4	4	16	12	0	4	0	0	0	0	0	4	0	1.5		4	4	4
LIDC-IDRI-0360~166-195-122~1-1-2	1.8	2	2	5	9	5	0	4	0	0	1	4	0	0	0	1.89		4	2	2
LIDC-IDRI-0360~196-246-168~1-1-2	2.85	3	3	13	37	0	25	12	0	0	1	0	12	0	0	2.32		12	3	3
LIDC-IDRI-0360~213-283-57~1-1-3	3.6	4	4	10	36	0	10	7	19	0	0	1	2	7	0	3.25		7	4	4
LIDC-IDRI-0362~113-296-38~1-1-5	3.57	4	4	7	25	0	0	6	0	19	1	0	0	6	0	4.52		6	4	4
LIDC-IDRI-0363~109-194-149~1-1-2	4	4	4	6	24	12	0	12	0	0	0	0	0	6	0	2		6	4	4
LIDC-IDRI-0366~157-348-38~1-1-4	5	5	7	7	35	0	0	11	17	7	0	1	0	1	5	3.89		5	5	7
LIDC-IDRI-0367~376-335-279~1-1-1	1	1	1	5	5	5	0	0	0	0	5	0	0	0	0	1		5	1	1
LIDC-IDRI-0368~203-261-23~1-1-3	4	4	4	5	20	0	5	10	5	0	0	0	0	5	0	3		5	4	4
LIDC-IDRI-0368~392-320-45~1-1-1	3	4	4	5	15	15	0	0	0	0	1	1	0	3	0	1		3	4	4
LIDC-IDRI-0368~398-281-49~1-1-1	1	1	1	2	2	2	0	0	0	0	2	0	0	0	0	1		2	1	1
LIDC-IDRI-0368~448-222-76~1-1-4	3.78	4	4	9	34	0	9	8	8	9	0	1	0	8	0	3.5		8	4	4
LIDC-IDRI-0369~274-292-20~1-1-3	3.75	4	4	4	15	0	8	4	3	0	0	0	1	3	0	2.67		3	4	4
LIDC-IDRI-0370~135-119-287~1-1-3	1	1	1	11	11	0	0	11	0	0	11	0	0	0	0	3		11	1	1
LIDC-IDRI-0370~416-318-282~1-1-2	1	1	1	6	6	0	6	0	0	0	6	0	0	0	0	2		6	1	1
LIDC-IDRI-0371~463-302-360~1-1-2	2.67	3	3	9	24	0	16	8	0	0	1	1	7	0	0	2.33		7	3	3
LIDC-IDRI-0372~183-356-200~1-1-1	1	1	1	3	3	3	0	0	0	0	3	0	0	0	0	1		3	1	1
LIDC-IDRI-0372~420-260-169~1-1-3	3	4	4	4	12	0	0	12	0	0	1	0	1	2	0	3		2	4	4
LIDC-IDRI-0374~178-193-109~1-1-3	1	1	1	2	2	0	0	2	0	0	2	0	0	0	0	3		2	1	1
LIDC-IDRI-0374~449-290-159~1-1-2	1	1	1	3	3	0	3	0	0	0	3	0	0	0	0	2		3	1	1
LIDC-IDRI-0375~157-183-237~1-1-1	3.44	4	4	9	31	31	0	0	0	0	1	0	2	6	0	1		6	4	4
LIDC-IDRI-0375~174-181-221~1-1-3	3.38	4	5	16	54	16	0	0	38	0	1	3	3	7	2	3.11		7	4	5
LIDC-IDRI-0376~129-141-381~1-1-2	3.38	4	4	16	54	13	28	0	13	0	2	2	0	12	0	2.24		12	4	4
LIDC-IDRI-0376~413-342-354~1-1-2	1.8	2	2	5	9	0	9	0	0	0	1	4	0	0	0	2		4	2	2
LIDC-IDRI-0377~355-159-74~1-1-1	1	1	1	5	5	5	0	0	0	0	5	0	0	0	0	1		5	1	1
LIDC-IDRI-0377~382-309-85~1-1-5	3.73	4	4	11	41	0	0	10	0	31	0	1	1	9	0	4.51		9	4	4
LIDC-IDRI-0378~95-315-65~1-1-3	1.67	2	2	3	5	0	0	5	0	0	1	2	0	0	0	3		2	2	2
LIDC-IDRI-0379~100-358-62~1-1-2	1	1	1	3	3	0	3	0	0	0	3	0	0	0	0	2		3	1	1
LIDC-IDRI-0379~331-403-57~1-1-3	3	4	4	4	12	0	3	9	0	0	1	0	1	2	0	2.75		2	4	4
LIDC-IDRI-0379~402-331-62~1-1-1	3	4	4	3	9	9	0	0	0	0	1	0	0	2	0	1		2	4	4
LIDC-IDRI-0380~131-190-59~1-1-2	2.67	1	4	3	8	0	5	3	0	0	1	0	1	1	0	2.38		1	4	4
LIDC-IDRI-0380~93-286-84~1-1-3	4	4	4	3	12	0	6	3	3	0	0	0	0	3	0	2.75		3	4	4
LIDC-IDRI-0381~422-337-23~1-1-3	1.33	1	2	3	4	0	1	3	0	0	2	1	0	0	0	2.75		2	1	2
LIDC-IDRI-0384~166-192-169~1-1-2	1	1	1	3	3	0	3	0	0	0	3	0	0	0	0	2		3	1	1
LIDC-IDRI-0384~195-297-44~1-1-2	1	1	1	4	4	0	4	0	0	0	4	0	0	0	0	2		4	1	1
LIDC-IDRI-0384~387-301-127~1-1-3	2	2	2	7	14	0	0	14	0	0	0	7	0	0	0	3		7	2	2
LIDC-IDRI-0385~310-268-88~1-1-4	1.3	1	3	33	43	0	0	0	43	0	26	4	3	0	0	4		26	1	3
LIDC-IDRI-0385~379-342-103~1-1-4	3.5	4	4	18	63	0	17	0	33	13	2	0	3	13	0	3.67		13	4	4
LIDC-IDRI-0386~126-299-243~1-1-3	3.17	3	4	6	19	0	0	13	6	0	0	1	3	2	0	3.32		3	3	4
LIDC-IDRI-0386~135-364-389~1-1-1	1	1	1	6	6	6	0	0	0	0	6	0	0	0	0	1		6	1	1
LIDC-IDRI-0386~152-369-211~1-1-1	1.86	2	2	7	13	13	0	0	0	0	1	6	0	0	0	1		6	2	2
LIDC-IDRI-0386~189-328-198~1-1-1	3.7	4	4	10	37	37	0	0	0	0	0	1	1	8	0	1		8	4	4
LIDC-IDRI-0386~389-228-116~1-1-4	1	1	1	7	7	0	0	0	7	0	7	0	0	0	0	4		7	1	1
LIDC-IDRI-0387~356-288-38~1-1-3	2	2	2	2	4	0	0	4	0	0	0	2	0	0	0	3		2	2	2
LIDC-IDRI-0387~385-316-41~1-1-4	3.25	3	4	4	13	0	0	5	4	4	0	0	3	1	0	3.92		3	3	4
LIDC-IDRI-0388~172-309-51~1-1-2	1.67	2	2	18	30	0	30	0	0	0	6	12	0	0	0	2		12	2	2
LIDC-IDRI-0388~89-294-57~1-1-2	1	1	1	4	4	0	4	0	0	0	4	0	0	0	0	2		4	1	1
LIDC-IDRI-0388~89-360-184~1-1-2	2	2	2	5	10	0	10	0	0	0	0	5	0	0	0	2		5	2	2
LIDC-IDRI-0388~91-250-109~1-1-2	1	1	1	5	5	0	5	0	0	0	5	0	0	0	0	2		5	1	1
LIDC-IDRI-0390~103-337-41~1-1-1	3.5	4	4	4	14	11	0	3	0	0	0	1	0	3	0	1.43		3	4	4
LIDC-IDRI-0390~133-361-38~1-1-1	2.67	3	3	3	8	8	0	0	0	0	0	1	2	0	0	1		2	3	3
LIDC-IDRI-0390~159-243-64~1-1-1	4	4	4	3	12	12	0	0	0	0	0	0	0	3	0	1		3	4	4
LIDC-IDRI-0390~165-266-50~1-1-1	2.75	4	4	4	11	11	0	0	0	0	1	1	0	2	0	1		2	4	4
LIDC-IDRI-0390~191-179-35~1-1-1	2.67	3	3	3	8	8	0	0	0	0	0	1	2	0	0	1		2	3	3
LIDC-IDRI-0390~192-339-63~1-1-1	3.67	4	4	3	11	11	0	0	0	0	0	0	1	2	0	1		2	4	4
LIDC-IDRI-0390~409-208-74~1-1-1	3.25	4	4	4	13	13	0	0	0	0	1	0	0	3	0	1		3	4	4
LIDC-IDRI-0390~96-196-63~1-1-2	1	1	1	2	2	0	2	0	0	0	2	0	0	0	0	2		2	1	1
LIDC-IDRI-0392~403-230-51~1-1-2	1	1	1	2	2	0	2	0	0	0	2	0	0	0	0	2		2	1	1
LIDC-IDRI-0392~405-327-41~1-1-3	3	3	3	2	6	0	2	4	0	0	0	0	2	0	0	2.67		2	3	3
LIDC-IDRI-0393~306-365-185~1-1-2	1.67	2	2	3	5	0	3	2	0	0	1	2	0	0	0	2.4		2	2	2
LIDC-IDRI-0394~137-348-100~1-1-3	3.29	4	4	7	23	0	0	18	0	5	1	1	0	5	0	3.43		5	4	4
LIDC-IDRI-0394~91-287-101~1-1-4	3	3	3	3	9	0	0	6	0	3	0	0	3	0	0	3.67		3	3	3
LIDC-IDRI-0395~156-244-81~1-1-2	1	1	1	3	3	0	3	0	0	0	3	0	0	0	0	2		3	1	1
LIDC-IDRI-0395~363-351-90~1-1-4	2.8	3	3	5	14	0	0	5	9	0	0	1	4	0	0	3.64		4	3	3
LIDC-IDRI-0395~96-382-75~1-1-3	1.83	2	2	6	11	0	0	6	5	0	1	5	0	0	0	3.45		5	2	2
LIDC-IDRI-0396~156-333-65~1-1-1	1	1	1	3	3	3	0	0	0	0	3	0	0	0	0	1		3	1	1
LIDC-IDRI-0396~320-328-56~1-1-3	1.5	1	2	2	3	0	0	3	0	0	1	1	0	0	0	3		1	2	2
LIDC-IDRI-0397~121-259-92~1-1-3	1.5	1	2	6	9	0	0	9	0	0	3	3	0	0	0	3		3	2	2
LIDC-IDRI-0398~187-330-62~1-1-4	3.31	4	4	13	43	0	0	22	10	11	2	1	1	9	0	3.74		9	4	4
LIDC-IDRI-0399~175-158-116~1-1-2	2.8	3	3	5	14	0	14	0	0	0	0	1	4	0	0	2		4	3	3
LIDC-IDRI-0399~405-329-155~1-1-2	1	1	1	1	1	0	1	0	0	0	1	0	0	0	0	2		1	1	1
LIDC-IDRI-0400~176-163-86~1-1-2	1	1	1	2	2	0	2	0	0	0	2	0	0	0	0	2		2	1	1
LIDC-IDRI-0400~400-158-107~1-1-4	4	4	4	3	12	0	0	6	6	0	0	0	0	3	0	3.5		3	4	4
LIDC-IDRI-0400~468-240-126~1-1-3	3	3	3	3	9	0	3	3	0	3	0	0	3	0	0	3.33		3	3	3
LIDC-IDRI-0402~126-326-191~1-1-3	3.8	4	4	5	19	0	5	9	5	0	0	0	1	4	0	3		4	4	4
LIDC-IDRI-0402~298-291-26~1-1-4	2.55	3	4	22	56	0	0	0	36	20	1	9	11	1	0	4.36		11	3	4
LIDC-IDRI-0402~331-230-61~1-1-2	2.5	3	3	4	10	0	7	3	0	0	1	0	3	0	0	2.3		3	3	3
LIDC-IDRI-0403~151-429-182~1-1-1	3.53	4	4	15	53	53	0	0	0	0	0	3	1	11	0	1		11	4	4
LIDC-IDRI-0404~125-296-100~1-1-4	3.93	4	5	15	59	0	14	0	14	31	0	1	0	13	1	4.05		13	4	5
LIDC-IDRI-0404~134-244-97~1-1-4	5.47	8	8	15	82	0	12	29	22	19	1	1	1	3	9	3.59		9	8	8
LIDC-IDRI-0404~318-352-121~1-1-4	2.81	3	4	21	59	0	0	0	37	22	3	1	14	3	0	4.37		14	3	4
LIDC-IDRI-0405~128-199-172~1-1-3	3.33	4	4	6	20	0	6	9	5	0	1	0	1	4	0	2.95		4	4	4
LIDC-IDRI-0405~171-298-213~1-1-2	3	3	3	7	21	7	0	14	0	0	0	0	7	0	0	2.33		7	3	3
LIDC-IDRI-0405~412-276-127~1-1-1	1	1	1	7	7	7	0	0	0	0	7	0	0	0	0	1		7	1	1
LIDC-IDRI-0406~168-343-394~1-1-1	1	1	1	5	5	5	0	0	0	0	5	0	0	0	0	1		5	1	1
LIDC-IDRI-0406~314-367-68~1-1-3	2.7	3	3	10	27	0	9	18	0	0	1	1	8	0	0	2.67		8	3	3
LIDC-IDRI-0407~113-361-84~1-1-2	2.75	3	3	4	11	7	0	4	0	0	0	1	3	0	0	1.73		3	3	3
LIDC-IDRI-0407~229-186-87~1-1-4	3.88	4	4	8	31	0	0	8	7	16	0	0	1	7	0	4.26		7	4	4
LIDC-IDRI-0407~401-208-83~1-1-1	1	1	1	4	4	4	0	0	0	0	4	0	0	0	0	1		4	1	1
LIDC-IDRI-0408~119-188-133~1-1-3	1	1	1	3	3	0	0	3	0	0	3	0	0	0	0	3		3	1	1
LIDC-IDRI-0409~173-211-64~1-1-3	1	1	1	5	5	0	0	5	0	0	5	0	0	0	0	3		5	1	1
LIDC-IDRI-0409~184-374-257~1-1-2	2.89	3	3	9	26	18	0	8	0	0	0	1	8	0	0	1.62		8	3	3
LIDC-IDRI-0411~164-152-330~1-1-3	2.64	3	3	11	29	0	19	0	10	0	2	0	9	0	0	2.69		9	3	3
LIDC-IDRI-0411~446-228-347~1-1-2	1	1	1	1	1	0	1	0	0	0	1	0	0	0	0	2		1	1	1
LIDC-IDRI-0411~448-227-341~1-1-2	1.5	1	2	8	12	0	12	0	0	0	4	4	0	0	0	2		4	2	2
LIDC-IDRI-0412~101-213-156~1-1-2	4	4	4	4	16	4	8	4	0	0	0	0	0	4	0	2		4	4	4
LIDC-IDRI-0412~183-390-171~1-1-2	1.6	2	2	5	8	0	8	0	0	0	2	3	0	0	0	2		3	2	2
LIDC-IDRI-0412~445-300-242~1-1-3	2	2	2	7	14	0	0	14	0	0	0	7	0	0	0	3		7	2	2
LIDC-IDRI-0413~158-331-106~1-1-2	2.33	3	3	3	7	0	5	2	0	0	1	0	2	0	0	2.29		2	3	3
LIDC-IDRI-0413~170-356-103~1-1-2	3	3	3	2	6	2	2	2	0	0	0	0	2	0	0	2		2	3	3
LIDC-IDRI-0413~402-295-74~1-1-2	1	1	1	2	2	0	2	0	0	0	2	0	0	0	0	2		2	1	1
LIDC-IDRI-0414~205-263-56~1-1-4	2	2	2	5	10	0	5	0	0	5	0	5	0	0	0	3.5		5	2	2
LIDC-IDRI-0415~118-295-85~1-1-3	2.75	3	3	4	11	0	0	11	0	0	0	1	3	0	0	3		3	3	3
LIDC-IDRI-0415~263-253-60~1-1-5	1	1	1	1	1	0	0	0	0	1	1	0	0	0	0	5		1	1	1
LIDC-IDRI-0415~277-223-45~1-1-5	2.19	2	5	27	59	0	0	0	0	59	1	22	3	0	1	5		22	2	5
LIDC-IDRI-0415~287-219-74~1-1-5	3.86	4	5	7	27	0	0	0	7	20	0	1	0	5	1	4.74		5	4	5
LIDC-IDRI-0415~79-275-126~1-1-4	3.33	4	4	6	20	0	0	9	5	6	1	0	1	4	0	3.85		4	4	4
LIDC-IDRI-0415~84-392-140~1-1-2	1	1	1	3	3	0	3	0	0	0	3	0	0	0	0	2		3	1	1
LIDC-IDRI-0415~92-318-150~1-1-4	3.75	4	4	4	15	0	0	11	0	4	0	0	1	3	0	3.53		3	4	4
LIDC-IDRI-0416~178-403-38~1-1-3	3	3	3	3	9	0	0	6	3	0	0	0	3	0	0	3.33		3	3	3
LIDC-IDRI-0419~153-128-60~1-1-3	2.25	3	3	4	9	0	6	0	3	0	1	1	2	0	0	2.67		2	3	3
LIDC-IDRI-0419~427-268-51~1-1-2	3.75	4	4	4	15	11	0	4	0	0	0	0	1	3	0	1.53		3	4	4
LIDC-IDRI-0420~146-78-102~1-1-4	3.33	3	4	3	10	0	0	3	3	4	0	0	2	1	0	4.1		2	3	4
LIDC-IDRI-0421~142-248-42~1-1-1	2.33	2	3	3	7	7	0	0	0	0	0	2	1	0	0	1		2	2	3
LIDC-IDRI-0421~328-376-74~1-1-3	3.55	4	4	11	39	0	11	19	0	9	1	1	0	9	0	3.18		9	4	4
LIDC-IDRI-0423~361-165-111~1-1-4	4	4	4	14	56	0	0	14	14	28	0	0	0	14	0	4.25		14	4	4
LIDC-IDRI-0424~393-298-37~1-1-3	1	1	1	3	3	0	0	3	0	0	3	0	0	0	0	3		3	1	1
LIDC-IDRI-0424~443-199-131~1-1-2	1.5	1	2	2	3	0	2	1	0	0	1	1	0	0	0	2.33		1	2	2
LIDC-IDRI-0426~410-273-68~1-1-1	4	4	4	4	16	16	0	0	0	0	0	0	0	4	0	1		4	4	4
LIDC-IDRI-0427~131-252-202~1-1-2	2	2	2	6	12	0	12	0	0	0	0	6	0	0	0	2		6	2	2
LIDC-IDRI-0427~132-103-281~1-1-2	2.71	3	3	7	19	12	0	7	0	0	0	2	5	0	0	1.74		5	3	3
LIDC-IDRI-0427~139-159-290~1-1-1	3.73	4	4	11	41	41	0	0	0	0	0	1	1	9	0	1		9	4	4
LIDC-IDRI-0427~287-177-74~1-1-1	2.75	3	3	8	22	22	0	0	0	0	1	0	7	0	0	1		7	3	3
LIDC-IDRI-0429~337-237-73~1-1-5	1	1	1	3	3	0	0	0	0	3	3	0	0	0	0	5		3	1	1
LIDC-IDRI-0430~388-377-271~1-1-3	2.86	4	4	14	40	0	11	21	8	0	3	2	3	6	0	2.92		6	4	4
LIDC-IDRI-0431~328-398-94~1-1-2	1	1	1	6	6	0	6	0	0	0	6	0	0	0	0	2		6	1	1
LIDC-IDRI-0432~314-310-31~1-1-1	1	1	1	6	6	6	0	0	0	0	6	0	0	0	0	1		6	1	1
LIDC-IDRI-0433~118-368-206~1-1-2	1	1	1	3	3	0	3	0	0	0	3	0	0	0	0	2		3	1	1
LIDC-IDRI-0433~188-417-212~1-1-3	2.8	3	3	5	14	0	5	9	0	0	0	1	4	0	0	2.64		4	3	3
LIDC-IDRI-0433~373-361-164~1-1-2	3.8	4	4	5	19	14	0	0	5	0	0	0	1	4	0	1.79		4	4	4
LIDC-IDRI-0434~148-168-265~1-1-3	3.5	4	4	8	28	0	8	14	6	0	1	0	1	6	0	2.93		6	4	4
LIDC-IDRI-0434~158-197-249~1-1-2	3.25	4	4	8	26	0	14	12	0	0	2	0	0	6	0	2.46		6	4	4
LIDC-IDRI-0435~126-202-78~1-1-2	2.67	3	3	3	8	3	3	2	0	0	0	1	2	0	0	1.88		2	3	3
LIDC-IDRI-0435~132-110-47~1-1-2	3	3	3	1	3	0	2	1	0	0	0	0	1	0	0	2.33		1	3	3
LIDC-IDRI-0435~136-288-57~1-1-2	2	2	2	3	6	3	0	3	0	0	0	3	0	0	0	2		3	2	2
LIDC-IDRI-0435~159-188-74~1-1-2	2	2	2	2	4	2	0	2	0	0	0	2	0	0	0	2		2	2	2
LIDC-IDRI-0435~202-422-50~1-1-3	3.5	3	4	2	7	0	3	4	0	0	0	0	1	1	0	2.57		1	4	4
LIDC-IDRI-0435~79-350-65~1-1-2	3	3	3	1	3	1	0	2	0	0	0	0	1	0	0	2.33		1	3	3
LIDC-IDRI-0435~91-387-65~1-1-1	1	1	1	3	3	3	0	0	0	0	3	0	0	0	0	1		3	1	1
LIDC-IDRI-0436~119-209-51~1-1-4	3.92	4	5	13	51	0	0	13	25	13	1	0	1	8	3	4		8	4	5
LIDC-IDRI-0436~231-193-31~1-1-1	2	2	2	2	4	4	0	0	0	0	0	2	0	0	0	1		2	2	2
LIDC-IDRI-0437~184-339-343~1-1-1	3.64	4	4	11	40	31	9	0	0	0	0	2	0	9	0	1.23		9	4	4
LIDC-IDRI-0437~205-353-394~1-1-2	3.21	4	4	14	45	34	0	0	11	0	2	1	3	8	0	1.73		8	4	4
LIDC-IDRI-0437~332-408-350~1-1-2	1.75	2	2	8	14	8	0	6	0	0	2	6	0	0	0	1.86		6	2	2
LIDC-IDRI-0437~354-190-170~1-1-3	1	1	1	3	3	0	0	3	0	0	3	0	0	0	0	3		3	1	1
LIDC-IDRI-0437~395-325-253~1-1-1	3.5	4	4	12	42	31	11	0	0	0	1	0	3	8	0	1.26		8	4	4
LIDC-IDRI-0438~366-264-147~1-1-3	4	4	4	13	52	0	13	39	0	0	0	0	0	13	0	2.75		13	4	4
LIDC-IDRI-0439~177-389-35~1-1-3	4	4	5	8	32	0	9	7	8	8	1	0	0	4	3	3.47		4	4	5
LIDC-IDRI-0439~438-265-51~1-1-2	2	2	2	3	6	3	0	3	0	0	0	3	0	0	0	2		3	2	2
LIDC-IDRI-0440~283-234-67~1-1-2	1	1	1	4	4	0	4	0	0	0	4	0	0	0	0	2		4	1	1
LIDC-IDRI-0440~304-156-156~1-1-1	3.63	4	4	16	58	58	0	0	0	0	1	1	1	13	0	1		13	4	4
LIDC-IDRI-0442~162-189-52~1-1-3	3	3	3	2	6	0	0	4	2	0	0	0	2	0	0	3.33		2	3	3
LIDC-IDRI-0442~437-269-25~1-1-2	2	2	2	1	2	1	0	1	0	0	0	1	0	0	0	2		1	2	2
LIDC-IDRI-0443~232-177-113~1-1-2	1.86	2	2	7	13	6	7	0	0	0	1	6	0	0	0	1.54		6	2	2
LIDC-IDRI-0443~365-345-343~1-1-2	3.7	4	4	10	37	28	0	0	9	0	1	0	0	9	0	1.73		9	4	4
LIDC-IDRI-0444~99-262-86~1-1-2	1.83	2	2	6	11	0	11	0	0	0	1	5	0	0	0	2		5	2	2
LIDC-IDRI-0445~407-276-59~1-1-3	1	1	1	3	3	0	0	3	0	0	3	0	0	0	0	3		3	1	1
LIDC-IDRI-0447~103-268-64~1-1-2	1	1	1	2	2	0	2	0	0	0	2	0	0	0	0	2		2	1	1
LIDC-IDRI-0447~379-293-29~1-1-2	1	1	1	4	4	0	4	0	0	0	4	0	0	0	0	2		4	1	1
LIDC-IDRI-0447~408-337-104~1-1-2	3	2	4	3	9	0	0	9	0	0	0	1	1	1	0	3		1	4	4
LIDC-IDRI-0447~411-199-91~1-1-1	1	1	1	4	4	4	0	0	0	0	4	0	0	0	0	1		4	1	1
LIDC-IDRI-0447~426-285-93~1-1-5	3.89	4	5	9	35	0	0	0	0	35	0	1	0	7	1	5		7	4	5
LIDC-IDRI-0448~69-263-325~1-1-3	3.67	4	4	6	22	0	5	11	6	0	0	1	0	5	0	3.05		5	4	4
LIDC-IDRI-0449~87-215-57~1-1-2	3	3	3	3	9	3	0	6	0	0	0	0	3	0	0	2.33		3	3	3
LIDC-IDRI-0450~122-424-119~1-1-4	2	2	3	5	10	0	0	4	6	0	1	3	1	0	0	3.6		3	2	3
LIDC-IDRI-0450~367-128-98~1-1-3	4	4	4	3	12	0	3	6	3	0	0	0	0	3	0	3		3	4	4
LIDC-IDRI-0450~411-291-65~1-1-4	3.63	4	4	8	29	0	0	8	0	21	1	0	0	7	0	4.45		7	4	4
LIDC-IDRI-0450~87-369-98~1-1-2	3	3	3	4	12	0	8	4	0	0	0	0	4	0	0	2.33		4	3	3
LIDC-IDRI-0451~218-372-67~1-1-3	3.83	4	4	6	23	0	6	6	11	0	0	0	1	5	0	3.22		5	4	4
LIDC-IDRI-0452~164-411-90~1-1-2	1	1	1	5	5	0	5	0	0	0	5	0	0	0	0	2		5	1	1
LIDC-IDRI-0452~68-245-193~1-1-3	3	4	4	7	21	0	5	10	6	0	1	1	2	3	0	3.05		3	4	4
LIDC-IDRI-0453~337-318-103~1-1-4	3	4	4	6	18	0	0	8	10	0	2	0	0	4	0	3.56		4	4	4
LIDC-IDRI-0454~159-294-116~1-1-5	1	1	1	3	3	0	0	0	0	3	3	0	0	0	0	5		3	1	1
LIDC-IDRI-0454~182-328-146~1-1-4	1.82	2	2	11	20	0	0	10	0	10	2	9	0	0	0	4		9	2	2
LIDC-IDRI-0454~195-293-78~1-1-2	3.4	4	4	5	17	0	9	8	0	0	1	0	0	4	0	2.47		4	4	4
LIDC-IDRI-0454~212-333-66~1-1-4	5.22	3	9	18	94	0	0	28	0	66	0	0	5	2	11	4.4		11	3	9
LIDC-IDRI-0454~213-258-119~1-1-4	3.5	4	4	6	21	0	0	11	5	5	1	0	0	5	0	3.71		5	4	4
LIDC-IDRI-0454~422-277-211~1-1-2	4	4	4	5	20	5	5	10	0	0	0	0	0	5	0	2.25		5	4	4
LIDC-IDRI-0456~183-185-199~1-1-1	3.6	4	4	5	18	18	0	0	0	0	0	1	0	4	0	1		4	4	4
LIDC-IDRI-0456~456-183-313~1-1-1	3.64	4	4	14	51	51	0	0	0	0	1	1	0	12	0	1		12	4	4
LIDC-IDRI-0456~69-218-283~1-1-3	3.25	4	4	8	26	0	0	21	5	0	1	1	1	5	0	3.19		5	4	4
LIDC-IDRI-0457~144-163-108~1-1-4	1.67	2	2	3	5	0	0	2	0	3	1	2	0	0	0	4.2		2	2	2
LIDC-IDRI-0458~441-276-123~1-1-4	3	3	3	4	12	0	0	8	0	4	0	0	4	0	0	3.67		4	3	3
LIDC-IDRI-0458~86-302-51~1-1-1	1	1	1	3	3	3	0	0	0	0	3	0	0	0	0	1		3	1	1
LIDC-IDRI-0459~129-334-111~1-1-1	1	1	1	3	3	3	0	0	0	0	3	0	0	0	0	1		3	1	1
LIDC-IDRI-0459~130-327-155~1-1-1	1	1	1	4	4	4	0	0	0	0	4	0	0	0	0	1		4	1	1
LIDC-IDRI-0459~372-202-197~1-1-1	1	1	1	4	4	4	0	0	0	0	4	0	0	0	0	1		4	1	1
LIDC-IDRI-0459~407-172-176~1-1-1	1	1	1	3	3	3	0	0	0	0	3	0	0	0	0	1		3	1	1
LIDC-IDRI-0460~152-167-252~1-1-2	1.67	2	2	6	10	0	6	4	0	0	2	4	0	0	0	2.4		4	2	2
LIDC-IDRI-0460~155-141-263~1-1-3	2.33	3	3	6	14	0	5	9	0	0	2	0	4	0	0	2.64		4	3	3
LIDC-IDRI-0460~378-200-215~1-1-2	1	1	1	4	4	0	4	0	0	0	4	0	0	0	0	2		4	1	1
LIDC-IDRI-0461~102-272-86~1-1-1	1	1	1	4	4	4	0	0	0	0	4	0	0	0	0	1		4	1	1
LIDC-IDRI-0461~150-288-112~1-1-1	1	1	1	3	3	3	0	0	0	0	3	0	0	0	0	1		3	1	1
LIDC-IDRI-0461~351-235-29~1-1-2	3.2	4	4	5	16	12	0	0	4	0	1	0	1	3	0	1.75		3	4	4
LIDC-IDRI-0461~90-317-149~1-1-1	1	1	1	4	4	4	0	0	0	0	4	0	0	0	0	1		4	1	1
LIDC-IDRI-0462~112-308-267~1-1-4	3.68	4	5	19	70	0	19	0	33	18	1	1	2	14	1	3.71		14	4	5
LIDC-IDRI-0462~201-192-218~1-1-2	3.61	4	4	18	65	17	16	18	14	0	1	1	2	14	0	2.45		14	4	4
LIDC-IDRI-0462~81-306-284~1-1-2	1.7	2	2	10	17	0	10	7	0	0	3	7	0	0	0	2.41		7	2	2
LIDC-IDRI-0463~373-253-133~1-1-1	3.44	4	4	9	31	31	0	0	0	0	1	0	2	6	0	1		6	4	4
LIDC-IDRI-0463~489-280-349~1-1-2	3.79	4	4	14	53	0	27	26	0	0	0	1	1	12	0	2.49		12	4	4
LIDC-IDRI-0464~114-182-113~1-1-1	1	1	1	4	4	4	0	0	0	0	4	0	0	0	0	1		4	1	1
LIDC-IDRI-0464~145-256-36~1-1-4	3.85	4	4	13	50	0	0	13	0	37	0	0	2	11	0	4.48		11	4	4
LIDC-IDRI-0466~129-269-34~1-1-2	1	1	1	3	3	0	3	0	0	0	3	0	0	0	0	2		3	1	1
LIDC-IDRI-0466~208-227-134~1-1-5	2.84	3	3	19	54	0	0	0	0	54	1	1	17	0	0	5		17	3	3
LIDC-IDRI-0466~398-164-142~1-1-1	2.6	3	3	5	13	8	5	0	0	0	1	0	4	0	0	1.38		4	3	3
LIDC-IDRI-0466~99-221-131~1-1-4	2.08	2	3	12	25	0	0	4	9	12	3	5	4	0	0	4.32		5	2	3
LIDC-IDRI-0467~405-321-223~1-1-2	3	3	4	5	15	4	5	2	4	0	1	0	2	2	0	2.4		2	4	4
LIDC-IDRI-0468~207-418-81~1-1-3	2	2	2	7	14	0	7	7	0	0	0	7	0	0	0	2.5		7	2	2
LIDC-IDRI-0469~314-340-62~1-1-2	1.75	2	2	4	7	3	0	4	0	0	1	3	0	0	0	2.14		3	2	2
LIDC-IDRI-0469~81-291-82~1-1-2	1	1	1	15	15	0	15	0	0	0	15	0	0	0	0	2		15	1	1
LIDC-IDRI-0470~116-322-172~1-1-5	4.22	4	7	18	76	0	0	18	0	58	0	0	0	16	2	4.53		16	4	7
LIDC-IDRI-0470~223-163-149~1-1-2	1	1	1	5	5	0	5	0	0	0	5	0	0	0	0	2		5	1	1
LIDC-IDRI-0471~301-399-70~1-1-2	1	1	1	5	5	0	5	0	0	0	5	0	0	0	0	2		5	1	1
LIDC-IDRI-0471~318-404-60~1-1-2	1	1	1	4	4	0	4	0	0	0	4	0	0	0	0	2		4	1	1
LIDC-IDRI-0473~113-166-165~1-1-2	3.6	4	4	5	18	5	8	5	0	0	0	0	2	3	0	2		3	4	4
LIDC-IDRI-0473~192-334-91~1-1-2	2.33	3	3	3	7	0	7	0	0	0	1	0	2	0	0	2		2	3	3
LIDC-IDRI-0473~42-221-204~1-1-2	3.4	4	4	5	17	5	7	5	0	0	0	1	1	3	0	2		3	4	4
LIDC-IDRI-0473~442-303-146~1-1-3	2	2	2	3	6	0	3	3	0	0	0	3	0	0	0	2.5		3	2	2
LIDC-IDRI-0474~113-231-38~1-1-2	1	1	1	2	2	0	2	0	0	0	2	0	0	0	0	2		2	1	1
LIDC-IDRI-0474~315-334-84~1-1-1	2	2	2	4	8	8	0	0	0	0	0	4	0	0	0	1		4	2	2
LIDC-IDRI-0474~381-290-20~1-1-3	1	1	1	4	4	0	0	4	0	0	4	0	0	0	0	3		4	1	1
LIDC-IDRI-0475~413-335-80~1-1-2	3	4	4	3	9	3	0	6	0	0	1	0	0	2	0	2.33		2	4	4
LIDC-IDRI-0476~159-187-118~1-1-2	2.4	3	3	5	12	0	7	5	0	0	1	1	3	0	0	2.42		3	3	3
LIDC-IDRI-0476~363-211-112~1-1-4	3.86	4	4	7	27	0	0	14	6	7	0	0	1	6	0	3.74		6	4	4
LIDC-IDRI-0476~365-177-138~1-1-4	3.75	4	4	8	30	0	0	15	15	0	0	1	0	7	0	3.5		7	4	4
LIDC-IDRI-0476~390-248-100~1-1-3	4	4	4	4	16	0	8	4	4	0	0	0	0	4	0	2.75		4	4	4
LIDC-IDRI-0477~117-250-70~1-1-4	1	1	1	3	3	0	0	0	3	0	3	0	0	0	0	4		3	1	1
LIDC-IDRI-0477~156-397-129~1-1-2	2.5	3	3	6	15	10	0	5	0	0	1	1	4	0	0	1.67		4	3	3
LIDC-IDRI-0477~170-287-28~1-1-4	1	1	1	7	7	0	0	0	7	0	7	0	0	0	0	4		7	1	1
LIDC-IDRI-0477~326-399-131~1-1-1	2	2	2	3	6	6	0	0	0	0	0	3	0	0	0	1		3	2	2
LIDC-IDRI-0477~99-281-59~1-1-2	1	1	1	3	3	0	3	0	0	0	3	0	0	0	0	2		3	1	1
LIDC-IDRI-0478~471-352-376~1-1-1	2	2	2	5	10	10	0	0	0	0	0	5	0	0	0	1		5	2	2
LIDC-IDRI-0479~131-182-119~1-1-3	1	1	1	6	6	0	0	6	0	0	6	0	0	0	0	3		6	1	1
LIDC-IDRI-0479~167-122-275~1-1-2	1	1	1	4	4	0	4	0	0	0	4	0	0	0	0	2		4	1	1
LIDC-IDRI-0479~190-350-205~1-1-1	1.83	2	2	6	11	11	0	0	0	0	1	5	0	0	0	1		5	2	2
LIDC-IDRI-0480~100-303-84~1-1-3	4	4	4	2	8	0	4	0	4	0	0	0	0	2	0	3		2	4	4
LIDC-IDRI-0481~133-427-145~1-1-4	3.56	4	4	9	32	0	0	8	16	8	0	1	2	6	0	4		6	4	4
LIDC-IDRI-0481~170-450-163~1-1-2	2.2	3	3	5	11	5	3	3	0	0	2	0	3	0	0	1.82		3	3	3
LIDC-IDRI-0481~414-264-178~1-1-2	2.2	3	3	5	11	3	5	3	0	0	2	0	3	0	0	2		3	3	3
LIDC-IDRI-0481~449-270-149~1-1-2	2.63	4	4	8	21	4	8	9	0	0	3	1	0	4	0	2.24		4	4	4
LIDC-IDRI-0483~87-204-183~1-1-4	2	2	2	4	8	0	0	4	4	0	0	4	0	0	0	3.5		4	2	2
LIDC-IDRI-0484~148-373-71~1-1-4	4.5	4	6	6	27	0	8	5	0	14	0	0	1	3	2	3.74		3	4	6
LIDC-IDRI-0485~159-222-110~1-1-1	3	4	4	5	15	15	0	0	0	0	1	1	0	3	0	1		3	4	4
LIDC-IDRI-0485~367-221-130~1-1-2	1	1	1	6	6	0	6	0	0	0	6	0	0	0	0	2		6	1	1
LIDC-IDRI-0485~399-248-96~1-1-2	2	2	2	2	4	0	4	0	0	0	0	2	0	0	0	2		2	2	2
LIDC-IDRI-0486~142-300-142~1-1-3	2.57	3	3	7	18	0	0	13	5	0	1	1	5	0	0	3.28		5	3	3
LIDC-IDRI-0486~150-401-192~1-1-2	3.17	4	4	6	19	15	0	0	4	0	1	1	0	4	0	1.63		4	4	4
LIDC-IDRI-0487~123-146-176~1-1-2	2.17	3	3	6	13	7	0	6	0	0	2	1	3	0	0	1.92		3	3	3
LIDC-IDRI-0487~333-430-199~1-1-2	1	1	1	4	4	0	4	0	0	0	4	0	0	0	0	2		4	1	1
LIDC-IDRI-0487~43-168-242~1-1-3	1	1	1	3	3	0	0	3	0	0	3	0	0	0	0	3		3	1	1
LIDC-IDRI-0488~123-287-61~1-1-4	1	1	1	6	6	0	0	0	6	0	6	0	0	0	0	4		6	1	1
LIDC-IDRI-0488~292-350-71~1-1-2	3.71	4	4	7	26	6	14	0	6	0	0	1	0	6	0	2.23		6	4	4
LIDC-IDRI-0489~161-363-99~1-1-5	3.5	4	4	6	21	0	0	0	10	11	1	0	0	5	0	4.52		5	4	4
LIDC-IDRI-0489~170-395-73~1-1-5	3.89	4	5	9	35	0	0	0	0	35	0	1	0	7	1	5		7	4	5
LIDC-IDRI-0489~368-350-47~1-1-4	4	4	4	6	24	0	0	6	12	6	0	0	0	6	0	4		6	4	4
LIDC-IDRI-0490~357-233-282~1-1-4	3.65	4	4	31	113	0	0	61	0	52	0	1	9	21	0	3.92		21	4	4
LIDC-IDRI-0491~116-380-281~1-1-1	1	1	1	6	6	6	0	0	0	0	6	0	0	0	0	1		6	1	1
LIDC-IDRI-0491~150-392-398~1-1-1	2	2	2	5	10	10	0	0	0	0	0	5	0	0	0	1		5	2	2
LIDC-IDRI-0491~157-359-443~1-1-1	3.57	4	4	7	25	25	0	0	0	0	1	0	0	6	0	1		6	4	4
LIDC-IDRI-0491~177-435-241~1-1-1	2	2	2	6	12	12	0	0	0	0	0	6	0	0	0	1		6	2	2
LIDC-IDRI-0491~183-231-111~1-1-1	1.6	2	2	5	8	8	0	0	0	0	2	3	0	0	0	1		3	2	2
LIDC-IDRI-0491~305-187-222~1-1-1	1.86	2	2	7	13	13	0	0	0	0	1	6	0	0	0	1		6	2	2
LIDC-IDRI-0491~376-232-219~1-1-1	3.5	4	4	6	21	21	0	0	0	0	1	0	0	5	0	1		5	4	4
LIDC-IDRI-0491~436-201-375~1-1-1	2.38	3	3	13	31	31	0	0	0	0	4	0	9	0	0	1		9	3	3
LIDC-IDRI-0491~82-227-422~1-1-1	1	1	1	7	7	7	0	0	0	0	7	0	0	0	0	1		7	1	1
LIDC-IDRI-0492~140-246-160~1-1-1	3.5	4	4	4	14	14	0	0	0	0	0	1	0	3	0	1		3	4	4
LIDC-IDRI-0492~79-227-114~1-1-2	2	2	2	3	6	3	0	3	0	0	0	3	0	0	0	2		3	2	2
LIDC-IDRI-0492~96-185-142~1-1-2	1.75	2	2	8	14	8	0	6	0	0	2	6	0	0	0	1.86		6	2	2
LIDC-IDRI-0493~227-299-156~1-1-4	2.92	3	4	24	70	0	0	24	0	46	1	1	21	1	0	4.31		21	3	4
LIDC-IDRI-0493~339-370-192~1-1-2	2.5	3	3	4	10	6	0	4	0	0	1	0	3	0	0	1.8		3	3	3
LIDC-IDRI-0494~148-398-48~1-1-2	1	1	1	3	3	0	3	0	0	0	3	0	0	0	0	2		3	1	1
LIDC-IDRI-0494~184-396-45~1-1-2	1	1	1	5	5	0	5	0	0	0	5	0	0	0	0	2		5	1	1
LIDC-IDRI-0495~147-117-148~1-1-2	1	1	1	5	5	0	5	0	0	0	5	0	0	0	0	2		5	1	1
LIDC-IDRI-0496~130-329-36~1-1-2	1	1	1	2	2	0	2	0	0	0	2	0	0	0	0	2		2	1	1
LIDC-IDRI-0496~70-203-121~1-1-3	3	3	3	2	6	0	2	4	0	0	0	0	2	0	0	2.67		2	3	3
LIDC-IDRI-0496~91-155-174~1-1-2	3	3	3	4	12	0	12	0	0	0	0	0	4	0	0	2		4	3	3
LIDC-IDRI-0497~90-227-95~1-1-4	3.29	2	5	7	23	0	0	7	16	0	0	2	2	2	1	3.7		2	4	5
LIDC-IDRI-0498~153-141-345~1-1-3	1	1	1	5	5	0	0	5	0	0	5	0	0	0	0	3		5	1	1
LIDC-IDRI-0498~158-257-74~1-1-4	1.57	1	3	7	11	0	0	8	0	3	4	2	1	0	0	3.55		4	1	3
LIDC-IDRI-0499~187-348-66~1-1-3	1.5	1	2	2	3	0	1	0	2	0	1	1	0	0	0	3.33		1	2	2
LIDC-IDRI-0499~86-150-66~1-1-2	2	2	2	2	4	2	0	2	0	0	0	2	0	0	0	2		2	2	2
LIDC-IDRI-0500~139-164-86~1-1-3	3.5	3	4	4	14	0	4	8	2	0	0	0	2	2	0	2.86		2	4	4
LIDC-IDRI-0501~344-320-72~1-1-3	2.8	4	4	5	14	0	3	11	0	0	2	0	0	3	0	2.79		3	4	4
LIDC-IDRI-0502~207-411-78~1-1-3	1	1	1	2	2	0	0	2	0	0	2	0	0	0	0	3		2	1	1
LIDC-IDRI-0503~123-214-87~1-1-3	2.6	3	3	5	13	0	4	9	0	0	1	0	4	0	0	2.69		4	3	3
LIDC-IDRI-0504~137-128-61~1-1-3	3.8	4	4	5	19	0	5	5	9	0	0	0	1	4	0	3.21		4	4	4
LIDC-IDRI-0507~172-377-116~1-1-4	1	1	1	9	9	0	0	0	9	0	9	0	0	0	0	4		9	1	1
LIDC-IDRI-0507~360-300-113~1-1-4	3.67	4	4	12	44	0	12	0	12	20	0	0	4	8	0	3.91		8	4	4
LIDC-IDRI-0508~222-158-165~1-1-2	1	1	1	4	4	0	4	0	0	0	4	0	0	0	0	2		4	1	1
LIDC-IDRI-0508~370-362-198~1-1-4	4.59	4	8	17	78	0	0	39	22	17	0	0	1	11	5	3.72		11	4	8
LIDC-IDRI-0509~106-264-19~1-1-2	1	1	1	2	2	0	2	0	0	0	2	0	0	0	0	2		2	1	1
LIDC-IDRI-0509~161-326-16~1-1-2	1.67	1	3	3	5	0	3	2	0	0	2	0	1	0	0	2.4		2	1	3
LIDC-IDRI-0509~227-323-13~1-1-3	2.5	2	3	2	5	0	1	4	0	0	0	1	1	0	0	2.8		1	3	3
LIDC-IDRI-0510~350-405-180~1-1-3	2.78	3	3	9	25	0	9	8	8	0	1	0	8	0	0	2.96		8	3	3
LIDC-IDRI-0515~208-357-110~1-1-4	3.8	4	4	15	57	0	0	14	14	29	1	0	0	14	0	4.26		14	4	4
LIDC-IDRI-0516~409-281-61~1-1-2	1.5	1	2	2	3	1	2	0	0	0	1	1	0	0	0	1.67		1	2	2
LIDC-IDRI-0516~95-376-54~1-1-1	1	1	1	2	2	2	0	0	0	0	2	0	0	0	0	1		2	1	1
LIDC-IDRI-0517~141-254-24~1-1-3	1	1	1	4	4	0	0	4	0	0	4	0	0	0	0	3		4	1	1
LIDC-IDRI-0518~219-358-37~1-1-2	2	2	2	2	4	0	4	0	0	0	0	2	0	0	0	2		2	2	2
LIDC-IDRI-0518~362-329-33~1-1-2	1.8	2	2	5	9	4	5	0	0	0	1	4	0	0	0	1.56		4	2	2
LIDC-IDRI-0518~394-371-76~1-1-3	4	4	4	3	12	0	3	6	3	0	0	0	0	3	0	3		3	4	4
LIDC-IDRI-0520~208-327-111~1-1-1	1	1	1	8	8	8	0	0	0	0	8	0	0	0	0	1		8	1	1
LIDC-IDRI-0520~434-327-283~1-1-1	1	1	1	8	8	8	0	0	0	0	8	0	0	0	0	1		8	1	1
LIDC-IDRI-0521~386-181-140~1-1-1	1	1	1	2	2	2	0	0	0	0	2	0	0	0	0	1		2	1	1
LIDC-IDRI-0521~415-181-161~1-1-4	4	4	4	13	52	0	0	27	13	12	0	0	0	13	0	3.71		13	4	4
LIDC-IDRI-0522~187-216-80~1-1-3	2.4	3	3	5	12	3	0	4	5	0	1	1	3	0	0	2.92		3	3	3
LIDC-IDRI-0523~160-172-109~1-1-2	2.38	1	4	13	31	8	0	23	0	0	5	2	2	4	0	2.48		5	1	4
LIDC-IDRI-0523~175-271-33~1-1-1	3.75	4	4	4	15	15	0	0	0	0	0	0	1	3	0	1		3	4	4
LIDC-IDRI-0523~187-354-60~1-1-2	1.67	2	2	3	5	0	5	0	0	0	1	2	0	0	0	2		2	2	2
LIDC-IDRI-0523~319-356-45~1-1-2	1.8	2	2	5	9	0	9	0	0	0	1	4	0	0	0	2		4	2	2
LIDC-IDRI-0523~395-225-112~1-1-3	2.18	2	4	11	24	0	0	24	0	0	3	5	1	2	0	3		5	2	4
LIDC-IDRI-0524~135-171-166~1-1-2	1.2	1	2	5	6	0	6	0	0	0	4	1	0	0	0	2		4	1	2
LIDC-IDRI-0524~442-342-197~1-1-2	1	1	1	5	5	0	5	0	0	0	5	0	0	0	0	2		5	1	1
LIDC-IDRI-0524~465-215-171~1-1-2	1	1	1	5	5	0	5	0	0	0	5	0	0	0	0	2		5	1	1
LIDC-IDRI-0524~56-298-200~1-1-2	1	1	1	6	6	0	6	0	0	0	6	0	0	0	0	2		6	1	1
LIDC-IDRI-0524~77-373-262~1-1-2	3.8	4	4	5	19	9	0	10	0	0	0	0	1	4	0	2.05		4	4	4
LIDC-IDRI-0525~131-287-100~1-1-4	3.73	4	5	15	56	0	0	27	29	0	1	1	0	12	1	3.52		12	4	5
LIDC-IDRI-0525~424-283-206~1-1-1	1	1	1	4	4	4	0	0	0	0	4	0	0	0	0	1		4	1	1
LIDC-IDRI-0526~167-299-20~1-1-4	3.86	4	4	7	27	0	7	0	0	20	0	0	1	6	0	4.22		6	4	4
LIDC-IDRI-0526~187-179-45~1-1-3	3	3	4	5	15	5	0	4	6	0	1	0	2	2	0	2.73		2	4	4
LIDC-IDRI-0526~325-391-52~1-1-4	3.57	4	4	7	25	0	7	0	0	18	1	0	0	6	0	4.16		6	4	4
LIDC-IDRI-0526~93-293-41~1-1-2	1	1	1	1	1	0	1	0	0	0	1	0	0	0	0	2		1	1	1
LIDC-IDRI-0527~133-276-85~1-1-4	3.25	4	4	4	13	0	3	3	3	4	1	0	0	3	0	3.62		3	4	4
LIDC-IDRI-0529~409-158-273~1-1-2	3.57	4	4	7	25	6	12	7	0	0	1	0	0	6	0	2.04		6	4	4
LIDC-IDRI-0529~450-230-482~1-1-4	1	1	1	16	16	0	0	0	16	0	16	0	0	0	0	4		16	1	1
LIDC-IDRI-0530~122-316-53~1-1-2	1	1	1	1	1	0	1	0	0	0	1	0	0	0	0	2		1	1	1
LIDC-IDRI-0530~175-140-81~1-1-2	1	1	1	4	4	0	4	0	0	0	4	0	0	0	0	2		4	1	1
LIDC-IDRI-0530~385-214-103~1-1-2	3.57	4	4	7	25	19	0	0	6	0	0	1	1	5	0	1.72		5	4	4
LIDC-IDRI-0530~91-194-97~1-1-3	2.8	3	3	5	14	0	5	5	4	0	0	1	4	0	0	2.93		4	3	3
LIDC-IDRI-0532~129-415-91~1-1-1	1.57	2	2	7	11	11	0	0	0	0	3	4	0	0	0	1		4	2	2
LIDC-IDRI-0533~369-335-37~1-1-3	4	4	4	4	16	0	4	4	8	0	0	0	0	4	0	3.25		4	4	4
LIDC-IDRI-0534~172-392-73~1-1-2	1.69	2	2	16	27	0	16	11	0	0	5	11	0	0	0	2.41		11	2	2
LIDC-IDRI-0534~333-377-46~1-1-1	2	2	2	3	6	6	0	0	0	0	0	3	0	0	0	1		3	2	2
LIDC-IDRI-0535~116-328-107~1-1-1	1	1	1	3	3	3	0	0	0	0	3	0	0	0	0	1		3	1	1
LIDC-IDRI-0535~146-336-132~1-1-3	1	1	1	3	3	0	0	3	0	0	3	0	0	0	0	3		3	1	1
LIDC-IDRI-0535~326-410-122~1-1-2	1	1	1	2	2	0	2	0	0	0	2	0	0	0	0	2		2	1	1
LIDC-IDRI-0537~427-187-449~1-1-2	3.4	4	4	10	34	8	17	9	0	0	1	1	1	7	0	2.03		7	4	4
LIDC-IDRI-0538~307-366-166~1-1-3	1.8	2	2	5	9	0	4	5	0	0	1	4	0	0	0	2.56		4	2	2
LIDC-IDRI-0539~354-396-116~1-1-4	2.5	3	3	4	10	0	0	7	0	3	1	0	3	0	0	3.6		3	3	3
LIDC-IDRI-0541~131-378-46~1-1-1	3	4	4	3	9	9	0	0	0	0	1	0	0	2	0	1		2	4	4
LIDC-IDRI-0541~80-331-69~1-1-1	1.67	2	2	3	5	5	0	0	0	0	1	2	0	0	0	1		2	2	2
LIDC-IDRI-0542~106-344-233~1-1-1	2.86	3	3	7	20	20	0	0	0	0	0	1	6	0	0	1		6	3	3
LIDC-IDRI-0542~364-179-96~1-1-3	1	1	1	7	7	0	0	7	0	0	7	0	0	0	0	3		7	1	1
LIDC-IDRI-0542~470-249-331~1-1-1	1.9	2	2	10	19	19	0	0	0	0	1	9	0	0	0	1		9	2	2
LIDC-IDRI-0542~57-272-254~1-1-1	1	1	1	5	5	5	0	0	0	0	5	0	0	0	0	1		5	1	1
LIDC-IDRI-0543~413-311-97~1-1-4	3.48	4	5	29	101	0	0	53	0	48	5	0	1	22	1	3.95		22	4	5
LIDC-IDRI-0545~287-298-22~1-1-3	1	1	1	6	6	0	0	6	0	0	6	0	0	0	0	3		6	1	1
LIDC-IDRI-0545~398-285-124~1-1-2	1	1	1	3	3	0	3	0	0	0	3	0	0	0	0	2		3	1	1
LIDC-IDRI-0546~416-273-146~1-1-4	3.89	4	4	18	70	0	0	18	0	52	0	0	2	16	0	4.49		16	4	4
LIDC-IDRI-0547~100-315-87~1-1-3	3	3	3	7	21	0	14	0	7	0	0	0	7	0	0	2.67		7	3	3
LIDC-IDRI-0547~428-358-141~1-1-2	2	2	2	6	12	0	12	0	0	0	0	6	0	0	0	2		6	2	2
LIDC-IDRI-0549~415-356-142~1-1-3	4	4	4	4	16	0	4	8	4	0	0	0	0	4	0	3		4	4	4
LIDC-IDRI-0550~395-171-59~1-1-3	4	4	5	5	20	0	5	6	9	0	0	0	1	3	1	3.2		3	4	5
LIDC-IDRI-0551~112-343-177~1-1-3	1	1	1	5	5	0	0	5	0	0	5	0	0	0	0	3		5	1	1
LIDC-IDRI-0552~84-364-80~1-1-4	3	3	3	3	9	0	0	3	3	3	0	0	3	0	0	4		3	3	3
LIDC-IDRI-0553~140-291-73~1-1-3	1.36	1	2	25	34	0	9	0	25	0	16	9	0	0	0	3.47		16	1	2
LIDC-IDRI-0554~156-401-230~1-1-3	2	2	2	4	8	0	0	8	0	0	0	4	0	0	0	3		4	2	2
LIDC-IDRI-0555~57-217-112~1-1-3	4	4	4	4	16	0	4	8	4	0	0	0	0	4	0	3		4	4	4
LIDC-IDRI-0556~212-336-86~1-1-3	1	1	1	6	6	0	0	6	0	0	6	0	0	0	0	3		6	1	1
LIDC-IDRI-0557~117-354-113~1-1-4	2.88	3	3	8	23	0	0	16	0	7	0	1	7	0	0	3.61		7	3	3
LIDC-IDRI-0557~407-169-207~1-1-2	1	1	1	5	5	0	5	0	0	0	5	0	0	0	0	2		5	1	1
LIDC-IDRI-0558~95-388-173~1-1-3	1.7	2	2	10	17	0	0	17	0	0	3	7	0	0	0	3		7	2	2
LIDC-IDRI-0559~344-397-98~1-1-1	3	4	4	3	9	9	0	0	0	0	1	0	0	2	0	1		2	4	4
LIDC-IDRI-0559~375-387-73~1-1-1	2	2	2	2	4	4	0	0	0	0	0	2	0	0	0	1		2	2	2
LIDC-IDRI-0560~168-394-40~1-1-3	1	1	1	2	2	0	0	2	0	0	2	0	0	0	0	3		2	1	1
LIDC-IDRI-0562~141-337-67~1-1-4	3.75	4	4	16	60	0	0	16	31	13	0	1	2	13	0	3.95		13	4	4
LIDC-IDRI-0563~122-154-74~1-1-3	1	1	1	2	2	0	0	2	0	0	2	0	0	0	0	3		2	1	1
LIDC-IDRI-0563~72-185-84~1-1-2	1	1	1	3	3	0	3	0	0	0	3	0	0	0	0	2		3	1	1
LIDC-IDRI-0565~111-228-85~1-1-2	3.67	4	4	3	11	0	6	5	0	0	0	0	1	2	0	2.45		2	4	4
LIDC-IDRI-0565~124-393-95~1-1-2	3.5	4	4	4	14	0	11	0	3	0	0	1	0	3	0	2.43		3	4	4
LIDC-IDRI-0565~359-294-54~1-1-5	3.8	4	5	10	38	0	0	0	9	29	1	0	0	8	1	4.76		8	4	5
LIDC-IDRI-0565~418-269-103~1-1-2	3.67	4	4	3	11	0	11	0	0	0	0	0	1	2	0	2		2	4	4
LIDC-IDRI-0565~434-249-93~1-1-2	2	2	2	2	4	0	4	0	0	0	0	2	0	0	0	2		2	2	2
LIDC-IDRI-0566~186-409-92~1-1-2	3.67	4	4	3	11	0	6	5	0	0	0	0	1	2	0	2.45		2	4	4
LIDC-IDRI-0567~350-400-104~1-1-1	1.75	2	2	4	7	7	0	0	0	0	1	3	0	0	0	1		3	2	2
LIDC-IDRI-0567~410-342-241~1-1-1	2	2	2	3	6	6	0	0	0	0	0	3	0	0	0	1		3	2	2
LIDC-IDRI-0568~104-263-125~1-1-1	4	4	4	4	16	16	0	0	0	0	0	0	0	4	0	1		4	4	4
LIDC-IDRI-0568~146-340-60~1-1-3	3.4	4	4	5	17	0	4	13	0	0	1	0	0	4	0	2.76		4	4	4
LIDC-IDRI-0568~88-219-134~1-1-1	3.33	4	4	6	20	20	0	0	0	0	1	0	1	4	0	1		4	4	4
LIDC-IDRI-0569~357-354-44~1-1-1	3.33	4	4	3	10	10	0	0	0	0	0	1	0	2	0	1		2	4	4
LIDC-IDRI-0569~89-313-55~1-1-3	3.67	4	4	3	11	0	3	8	0	0	0	0	1	2	0	2.73		2	4	4
LIDC-IDRI-0570~158-335-14~1-1-3	1	1	1	2	2	0	0	2	0	0	2	0	0	0	0	3		2	1	1
LIDC-IDRI-0571~128-256-40~1-1-2	1	1	1	2	2	0	2	0	0	0	2	0	0	0	0	2		2	1	1
LIDC-IDRI-0571~181-123-62~1-1-3	1	1	1	3	3	0	0	3	0	0	3	0	0	0	0	3		3	1	1
LIDC-IDRI-0571~204-130-70~1-1-1	1	1	1	4	4	4	0	0	0	0	4	0	0	0	0	1		4	1	1
LIDC-IDRI-0571~384-146-70~1-1-2	1.5	1	2	4	6	2	0	4	0	0	2	2	0	0	0	2.33		2	2	2
LIDC-IDRI-0572~76-300-378~1-1-2	2.92	3	3	12	35	12	23	0	0	0	0	1	11	0	0	1.66		11	3	3
LIDC-IDRI-0574~388-277-99~1-1-3	1.6	2	2	5	8	0	0	8	0	0	2	3	0	0	0	3		3	2	2
LIDC-IDRI-0575~355-354-245~1-1-4	1.45	1	3	11	16	0	0	0	16	0	7	3	1	0	0	4		7	1	3
LIDC-IDRI-0576~170-288-100~1-1-4	3.77	4	5	13	49	0	12	0	13	24	0	2	0	10	1	4		10	4	5
LIDC-IDRI-0576~183-355-251~1-1-2	2.03	2	3	36	73	0	37	36	0	0	1	33	2	0	0	2.49		33	2	3
LIDC-IDRI-0576~70-253-94~1-1-2	2	2	2	3	6	3	3	0	0	0	0	3	0	0	0	1.5		3	2	2
LIDC-IDRI-0577~123-308-39~1-1-2	3.67	4	4	3	11	6	0	5	0	0	0	0	1	2	0	1.91		2	4	4
LIDC-IDRI-0577~219-155-43~1-1-2	1	1	1	4	4	0	4	0	0	0	4	0	0	0	0	2		4	1	1
LIDC-IDRI-0577~314-383-51~1-1-2	1	1	1	3	3	0	3	0	0	0	3	0	0	0	0	2		3	1	1
LIDC-IDRI-0578~133-226-56~1-1-2	4	4	4	2	8	0	6	2	0	0	0	0	0	2	0	2.25		2	4	4
LIDC-IDRI-0579~407-248-64~1-1-3	3.63	4	4	8	29	0	15	7	7	0	1	0	0	7	0	2.72		7	4	4
LIDC-IDRI-0580~177-184-92~1-1-3	3.5	4	4	6	21	0	6	10	5	0	1	0	0	5	0	2.95		5	4	4
LIDC-IDRI-0581~79-169-95~1-1-2	1	1	1	2	2	0	2	0	0	0	2	0	0	0	0	2		2	1	1
LIDC-IDRI-0582~139-234-207~1-1-1	1.8	2	2	5	9	9	0	0	0	0	1	4	0	0	0	1		4	2	2
LIDC-IDRI-0582~170-431-231~1-1-2	2.83	3	3	6	17	0	12	5	0	0	0	1	5	0	0	2.29		5	3	3
LIDC-IDRI-0582~179-432-280~1-1-2	3	3	3	7	21	0	14	7	0	0	0	0	7	0	0	2.33		7	3	3
LIDC-IDRI-0582~256-296-32~1-1-2	2	2	2	2	4	2	2	0	0	0	0	2	0	0	0	1.5		2	2	2
LIDC-IDRI-0582~378-425-278~1-1-2	2.75	3	3	4	11	3	0	8	0	0	0	1	3	0	0	2.45		3	3	3
LIDC-IDRI-0582~385-182-116~1-1-2	2.5	3	3	8	20	0	14	6	0	0	2	0	6	0	0	2.3		6	3	3
LIDC-IDRI-0582~401-122-297~1-1-2	1	1	1	8	8	0	8	0	0	0	8	0	0	0	0	2		8	1	1
LIDC-IDRI-0583~335-294-43~1-1-3	1	1	1	5	5	0	0	5	0	0	5	0	0	0	0	3		5	1	1
LIDC-IDRI-0583~400-373-98~1-1-4	3.6	4	4	15	54	0	12	15	14	13	1	1	1	12	0	3.52		12	4	4
LIDC-IDRI-0583~411-240-118~1-1-2	1	1	1	4	4	0	4	0	0	0	4	0	0	0	0	2		4	1	1
LIDC-IDRI-0583~73-226-208~1-1-2	2	2	2	3	6	3	0	3	0	0	0	3	0	0	0	2		3	2	2
LIDC-IDRI-0583~87-278-132~1-1-2	2.83	3	3	6	17	6	5	6	0	0	0	1	5	0	0	2		5	3	3
LIDC-IDRI-0583~99-248-110~1-1-1	1	1	1	4	4	4	0	0	0	0	4	0	0	0	0	1		4	1	1
LIDC-IDRI-0584~207-373-143~1-1-3	1	1	1	5	5	0	0	5	0	0	5	0	0	0	0	3		5	1	1
LIDC-IDRI-0586~130-327-50~1-1-2	1	1	1	2	2	0	2	0	0	0	2	0	0	0	0	2		2	1	1
LIDC-IDRI-0586~416-169-69~1-1-3	1	1	1	1	1	0	0	1	0	0	1	0	0	0	0	3		1	1	1
LIDC-IDRI-0586~427-274-77~1-1-2	4	4	4	2	8	2	2	4	0	0	0	0	0	2	0	2.25		2	4	4
LIDC-IDRI-0586~78-266-82~1-1-2	4	4	4	2	8	2	2	4	0	0	0	0	0	2	0	2.25		2	4	4
LIDC-IDRI-0587~319-185-97~1-1-5	3.13	3	5	15	47	0	0	0	0	47	1	1	9	3	1	5		9	3	5
LIDC-IDRI-0587~386-308-84~1-1-2	2.8	3	3	5	14	4	0	10	0	0	0	1	4	0	0	2.43		4	3	3
LIDC-IDRI-0587~98-315-112~1-1-1	1	1	1	2	2	2	0	0	0	0	2	0	0	0	0	1		2	1	1
LIDC-IDRI-0588~158-258-61~1-1-2	1	1	1	2	2	0	2	0	0	0	2	0	0	0	0	2		2	1	1
LIDC-IDRI-0590~417-253-242~1-1-4	3.64	4	4	11	40	0	0	10	20	10	1	0	1	9	0	4		9	4	4
LIDC-IDRI-0591~334-358-45~1-1-3	2.5	3	3	4	10	0	3	4	3	0	1	0	3	0	0	3		3	3	3
LIDC-IDRI-0592~118-240-68~1-1-3	1	1	1	2	2	0	0	2	0	0	2	0	0	0	0	3		2	1	1
LIDC-IDRI-0593~404-216-47~1-1-3	1	1	1	2	2	0	0	2	0	0	2	0	0	0	0	3		2	1	1
LIDC-IDRI-0594~124-193-86~1-1-2	1	1	1	4	4	0	4	0	0	0	4	0	0	0	0	2		4	1	1
LIDC-IDRI-0594~388-172-155~1-1-3	1.79	2	3	19	34	0	0	34	0	0	5	13	1	0	0	3		13	2	3
LIDC-IDRI-0594~88-372-158~1-1-2	1	1	1	2	2	0	2	0	0	0	2	0	0	0	0	2		2	1	1
LIDC-IDRI-0595~146-361-27~1-1-4	3.56	4	4	9	32	0	8	8	0	16	1	0	1	7	0	3.75		7	4	4
LIDC-IDRI-0596~138-356-55~1-1-3	3.25	4	4	8	26	0	0	19	7	0	1	1	1	5	0	3.27		5	4	4
LIDC-IDRI-0597~336-351-22~1-1-3	3.25	4	4	4	13	0	0	7	6	0	0	1	1	2	0	3.46		2	4	4
LIDC-IDRI-0598~423-364-104~1-1-3	3.25	4	4	4	13	0	7	3	0	3	1	0	0	3	0	2.92		3	4	4
LIDC-IDRI-0599~163-257-63~1-1-1	1	1	1	5	5	5	0	0	0	0	5	0	0	0	0	1		5	1	1
LIDC-IDRI-0599~334-436-238~1-1-1	1	1	1	4	4	4	0	0	0	0	4	0	0	0	0	1		4	1	1
LIDC-IDRI-0601~102-380-178~1-1-2	3	3	3	5	15	10	0	5	0	0	0	0	5	0	0	1.67		5	3	3
LIDC-IDRI-0601~193-403-188~1-1-4	3.94	4	4	17	67	0	0	33	17	17	0	0	1	16	0	3.76		16	4	4
LIDC-IDRI-0601~295-361-220~1-1-2	3.86	4	4	7	27	7	7	13	0	0	0	0	1	6	0	2.22		6	4	4
LIDC-IDRI-0601~316-272-211~1-1-1	1.9	2	2	10	19	19	0	0	0	0	1	9	0	0	0	1		9	2	2
LIDC-IDRI-0601~67-315-219~1-1-2	3.36	4	4	11	37	8	8	21	0	0	1	1	2	7	0	2.35		7	4	4
LIDC-IDRI-0602~180-220-103~1-1-2	1	1	1	4	4	0	4	0	0	0	4	0	0	0	0	2		4	1	1
LIDC-IDRI-0602~381-222-71~1-1-2	3.5	4	4	4	14	7	0	7	0	0	0	1	0	3	0	2		3	4	4
LIDC-IDRI-0602~415-255-134~1-1-2	3.6	4	4	5	18	9	5	4	0	0	0	1	0	4	0	1.72		4	4	4
LIDC-IDRI-0604~284-132-200~1-1-1	1	1	1	19	19	19	0	0	0	0	19	0	0	0	0	1		19	1	1
LIDC-IDRI-0604~367-196-209~1-1-2	2	2	2	4	8	0	8	0	0	0	0	4	0	0	0	2		4	2	2
LIDC-IDRI-0604~369-227-200~1-1-2	3.17	4	4	6	19	6	10	3	0	0	0	2	1	3	0	1.84		3	4	4
LIDC-IDRI-0604~430-230-287~1-1-1	3.63	4	4	8	29	29	0	0	0	0	1	0	0	7	0	1		7	4	4
LIDC-IDRI-0605~378-364-86~1-1-2	2.33	3	3	3	7	3	4	0	0	0	1	0	2	0	0	1.57		2	3	3
LIDC-IDRI-0605~398-229-73~1-1-2	1.5	1	2	2	3	0	2	1	0	0	1	1	0	0	0	2.33		1	2	2
LIDC-IDRI-0605~402-166-109~1-1-2	2.5	3	3	4	10	4	3	0	3	0	1	0	3	0	0	2.2		3	3	3
LIDC-IDRI-0605~443-250-102~1-1-2	2.67	3	3	3	8	3	5	0	0	0	0	1	2	0	0	1.63		2	3	3
LIDC-IDRI-0605~90-275-87~1-1-2	2.5	3	3	4	10	4	3	3	0	0	1	0	3	0	0	1.9		3	3	3
LIDC-IDRI-0605~91-176-79~1-1-2	2.5	3	3	6	15	6	0	9	0	0	1	1	4	0	0	2.2		4	3	3
LIDC-IDRI-0606~187-299-222~1-1-5	4	4	6	32	128	0	0	0	28	100	2	2	0	22	6	4.78		22	4	6
LIDC-IDRI-0607~345-190-42~1-1-2	1.5	1	2	4	6	0	4	2	0	0	2	2	0	0	0	2.33		2	2	2
LIDC-IDRI-0607~89-196-87~1-1-2	1	1	1	3	3	0	3	0	0	0	3	0	0	0	0	2		3	1	1
LIDC-IDRI-0608~108-255-135~1-1-1	4	4	4	8	32	32	0	0	0	0	0	0	0	8	0	1		8	4	4
LIDC-IDRI-0608~130-357-84~1-1-4	3.22	2	6	18	58	0	3	0	26	29	2	6	1	5	4	4.4		6	2	6
LIDC-IDRI-0608~163-217-123~1-1-1	1	1	1	4	4	4	0	0	0	0	4	0	0	0	0	1		4	1	1
LIDC-IDRI-0608~352-394-96~1-1-1	1	1	1	3	3	3	0	0	0	0	3	0	0	0	0	1		3	1	1
LIDC-IDRI-0608~380-201-112~1-1-3	1	1	1	3	3	0	0	3	0	0	3	0	0	0	0	3		3	1	1
LIDC-IDRI-0608~97-238-138~1-1-4	3.7	4	4	10	37	0	0	9	28	0	1	0	0	9	0	3.76		9	4	4
LIDC-IDRI-0609~138-139-307~1-1-3	2	2	2	5	10	0	5	5	0	0	0	5	0	0	0	2.5		5	2	2
LIDC-IDRI-0609~147-215-198~1-1-1	1	1	1	6	6	6	0	0	0	0	6	0	0	0	0	1		6	1	1
LIDC-IDRI-0610~185-338-20~1-1-4	3.17	4	4	6	19	0	0	6	13	0	1	1	0	4	0	3.68		4	4	4
LIDC-IDRI-0610~353-344-53~1-1-1	1.5	1	2	4	6	6	0	0	0	0	2	2	0	0	0	1		2	2	2
LIDC-IDRI-0611~403-296-42~1-1-3	1	1	1	2	2	0	0	2	0	0	2	0	0	0	0	3		2	1	1
LIDC-IDRI-0613~59-294-231~1-1-3	3.43	4	4	7	24	0	13	5	6	0	1	0	1	5	0	2.71		5	4	4
LIDC-IDRI-0614~367-318-260~1-1-2	1.73	2	3	22	38	0	23	15	0	0	7	14	1	0	0	2.39		14	2	3
LIDC-IDRI-0614~373-175-167~1-1-4	3.83	4	4	12	46	0	11	0	11	24	0	1	0	11	0	4.04		11	4	4
LIDC-IDRI-0615~152-279-107~1-1-2	2	2	2	3	6	0	6	0	0	0	0	3	0	0	0	2		3	2	2
LIDC-IDRI-0615~387-284-112~1-1-1	3	4	4	5	15	15	0	0	0	0	1	1	0	3	0	1		3	4	4
LIDC-IDRI-0615~84-227-140~1-1-2	3.5	4	4	6	21	0	16	5	0	0	1	0	0	5	0	2.24		5	4	4
LIDC-IDRI-0617~113-254-160~1-1-4	3.67	4	4	18	66	0	16	0	17	33	1	0	3	14	0	4.02		14	4	4
LIDC-IDRI-0617~120-197-264~1-1-1	1	1	1	7	7	7	0	0	0	0	7	0	0	0	0	1		7	1	1
LIDC-IDRI-0617~131-325-106~1-1-4	3.63	4	4	8	29	0	7	0	7	15	1	0	0	7	0	4.03		7	4	4
LIDC-IDRI-0618~177-304-187~1-1-3	4	4	4	5	20	0	0	15	5	0	0	0	0	5	0	3.25		5	4	4
LIDC-IDRI-0619~110-239-76~1-1-5	3.5	4	6	22	77	0	0	0	0	77	5	0	0	14	3	5		14	4	6
LIDC-IDRI-0620~118-135-150~1-1-2	2.5	2	4	6	15	0	13	2	0	0	1	3	0	2	0	2.13		3	2	4
LIDC-IDRI-0620~139-126-106~1-1-2	2	2	2	3	6	3	0	3	0	0	0	3	0	0	0	2		3	2	2
LIDC-IDRI-0620~395-271-153~1-1-4	2.33	2	3	9	21	0	0	0	13	8	1	4	4	0	0	4.38		4	3	3
LIDC-IDRI-0620~98-236-81~1-1-3	2	2	2	4	8	0	4	0	4	0	0	4	0	0	0	3		4	2	2
LIDC-IDRI-0621~417-308-437~1-1-2	1	1	1	14	14	0	14	0	0	0	14	0	0	0	0	2		14	1	1
LIDC-IDRI-0624~103-191-170~1-1-2	1.67	2	2	6	10	4	0	6	0	0	2	4	0	0	0	2.2		4	2	2
LIDC-IDRI-0624~94-254-146~1-1-4	3.24	4	4	21	68	0	0	32	0	36	4	2	0	15	0	4.06		15	4	4
LIDC-IDRI-0625~461-296-287~1-1-4	4	4	4	8	32	0	0	8	8	16	0	0	0	8	0	4.25		8	4	4
LIDC-IDRI-0626~114-244-56~1-1-2	3	3	3	1	3	0	2	1	0	0	0	0	1	0	0	2.33		1	3	3
LIDC-IDRI-0628~100-235-115~1-1-4	1.67	2	2	3	5	0	0	2	3	0	1	2	0	0	0	3.6		2	2	2
LIDC-IDRI-0628~101-177-144~1-1-2	1	1	1	2	2	0	2	0	0	0	2	0	0	0	0	2		2	1	1
LIDC-IDRI-0628~402-365-203~1-1-4	1	1	1	2	2	0	0	0	2	0	2	0	0	0	0	4		2	1	1
LIDC-IDRI-0628~452-292-202~1-1-4	1	1	1	4	4	0	0	0	4	0	4	0	0	0	0	4		4	1	1
LIDC-IDRI-0628~82-342-198~1-1-4	2.75	3	3	4	11	0	0	8	0	3	0	1	3	0	0	3.55		3	3	3
LIDC-IDRI-0629~205-303-42~1-1-4	1	1	1	4	4	0	0	0	4	0	4	0	0	0	0	4		4	1	1
LIDC-IDRI-0629~218-376-81~1-1-2	1	1	1	8	8	0	8	0	0	0	8	0	0	0	0	2		8	1	1
LIDC-IDRI-0630~412-168-68~1-1-2	1	1	1	2	2	0	2	0	0	0	2	0	0	0	0	2		2	1	1
LIDC-IDRI-0631~202-352-103~1-1-3	1	1	1	3	3	0	0	3	0	0	3	0	0	0	0	3		3	1	1
LIDC-IDRI-0633~452-199-416~1-1-3	3.33	4	4	15	50	0	15	25	10	0	2	1	2	10	0	2.9		10	4	4
LIDC-IDRI-0634~130-390-174~1-1-1	1	1	1	3	3	3	0	0	0	0	3	0	0	0	0	1		3	1	1
LIDC-IDRI-0634~385-378-98~1-1-3	2.5	1	4	4	10	0	0	10	0	0	1	1	1	1	0	3		1	4	4
LIDC-IDRI-0635~163-404-66~1-1-3	3.33	4	4	6	20	0	6	4	6	4	0	2	0	4	0	3.4		4	4	4
LIDC-IDRI-0636~403-294-141~1-1-2	2.5	3	3	4	10	3	3	4	0	0	1	0	3	0	0	2.1		3	3	3
LIDC-IDRI-0637~126-162-196~1-1-2	3.43	4	4	7	24	7	7	10	0	0	0	2	0	5	0	2.13		5	4	4
LIDC-IDRI-0637~142-190-96~1-1-2	1.88	2	2	8	15	8	0	7	0	0	1	7	0	0	0	1.93		7	2	2
LIDC-IDRI-0637~344-365-117~1-1-3	1.7	2	2	10	17	0	0	17	0	0	3	7	0	0	0	3		7	2	2
LIDC-IDRI-0637~380-153-246~1-1-2	1.5	1	2	4	6	0	6	0	0	0	2	2	0	0	0	2		2	2	2
LIDC-IDRI-0637~409-246-130~1-1-2	1.71	2	2	7	12	5	7	0	0	0	2	5	0	0	0	1.58		5	2	2
LIDC-IDRI-0637~42-265-304~1-1-2	3.85	4	6	13	50	12	13	15	10	0	1	1	1	7	3	2.46		7	4	6
LIDC-IDRI-0637~424-178-249~1-1-2	1	1	1	3	3	0	3	0	0	0	3	0	0	0	0	2		3	1	1
LIDC-IDRI-0637~462-294-323~1-1-2	3.82	4	4	11	42	11	11	20	0	0	0	0	2	9	0	2.21		9	4	4
LIDC-IDRI-0638~138-173-69~1-1-4	1.67	2	2	3	5	0	0	2	3	0	1	2	0	0	0	3.6		2	2	2
LIDC-IDRI-0638~146-336-28~1-1-2	1	1	1	4	4	0	4	0	0	0	4	0	0	0	0	2		4	1	1
LIDC-IDRI-0639~140-351-107~1-1-4	2.6	3	3	10	26	0	0	0	26	0	0	4	6	0	0	4		6	3	3
LIDC-IDRI-0639~360-282-88~1-1-3	1.55	2	2	11	17	0	0	11	6	0	5	6	0	0	0	3.35		6	2	2
LIDC-IDRI-0640~329-169-50~1-1-3	3	3	3	2	6	0	0	4	2	0	0	0	2	0	0	3.33		2	3	3
LIDC-IDRI-0640~422-214-79~1-1-1	4	4	4	3	12	12	0	0	0	0	0	0	0	3	0	1		3	4	4
LIDC-IDRI-0641~156-261-93~1-1-1	3.6	4	4	5	18	18	0	0	0	0	0	1	0	4	0	1		4	4	4
LIDC-IDRI-0641~157-136-110~1-1-2	3	3	3	2	6	0	4	2	0	0	0	0	2	0	0	2.33		2	3	3
LIDC-IDRI-0641~179-371-104~1-1-2	3	4	4	11	33	19	4	3	0	7	1	3	2	5	0	2.15		5	4	4
LIDC-IDRI-0641~419-184-74~1-1-2	2.75	3	3	4	11	0	7	4	0	0	0	1	3	0	0	2.36		3	3	3
LIDC-IDRI-0641~52-235-118~1-1-2	1	1	1	3	3	0	3	0	0	0	3	0	0	0	0	2		3	1	1
LIDC-IDRI-0641~81-250-63~1-1-2	1	1	1	4	4	0	4	0	0	0	4	0	0	0	0	2		4	1	1
LIDC-IDRI-0642~270-293-23~1-1-3	1	1	1	2	2	0	0	2	0	0	2	0	0	0	0	3		2	1	1
LIDC-IDRI-0642~295-167-51~1-1-1	2.33	3	3	3	7	7	0	0	0	0	1	0	2	0	0	1		2	3	3
LIDC-IDRI-0643~426-151-61~1-1-3	3.33	4	4	3	10	0	4	6	0	0	0	1	0	2	0	2.6		2	4	4
LIDC-IDRI-0643~52-320-92~1-1-1	1	1	1	1	1	1	0	0	0	0	1	0	0	0	0	1		1	1	1
LIDC-IDRI-0644~323-283-62~1-1-3	3.33	4	4	6	20	0	10	10	0	0	0	2	0	4	0	2.5		4	4	4
LIDC-IDRI-0645~191-408-131~1-1-4	3.25	4	4	4	13	0	0	3	6	4	0	1	1	2	0	4.08		2	4	4
LIDC-IDRI-0647~162-124-311~1-1-4	1.75	2	2	4	7	0	0	3	4	0	1	3	0	0	0	3.57		3	2	2
LIDC-IDRI-0648~295-394-263~1-1-1	3.74	4	4	19	71	71	0	0	0	0	1	0	2	16	0	1		16	4	4
LIDC-IDRI-0648~339-353-297~1-1-1	1	1	1	15	15	15	0	0	0	0	15	0	0	0	0	1		15	1	1
LIDC-IDRI-0648~357-374-274~1-1-1	1.83	2	2	12	22	22	0	0	0	0	2	10	0	0	0	1		10	2	2
LIDC-IDRI-0649~101-185-142~1-1-1	3.67	4	4	3	11	11	0	0	0	0	0	0	1	2	0	1		2	4	4
LIDC-IDRI-0649~140-352-166~1-1-1	1	1	1	2	2	2	0	0	0	0	2	0	0	0	0	1		2	1	1
LIDC-IDRI-0649~292-244-56~1-1-1	3	4	4	3	9	9	0	0	0	0	1	0	0	2	0	1		2	4	4
LIDC-IDRI-0649~346-350-195~1-1-1	3	3	3	3	9	9	0	0	0	0	0	0	3	0	0	1		3	3	3
LIDC-IDRI-0649~413-235-63~1-1-1	2.6	3	3	5	13	13	0	0	0	0	0	2	3	0	0	1		3	3	3
LIDC-IDRI-0649~450-214-183~1-1-1	3.25	4	4	4	13	13	0	0	0	0	1	0	0	3	0	1		3	4	4
LIDC-IDRI-0649~456-271-162~1-1-1	4	4	4	2	8	8	0	0	0	0	0	0	0	2	0	1		2	4	4
LIDC-IDRI-0649~64-331-196~1-1-1	3.75	4	4	4	15	15	0	0	0	0	0	0	1	3	0	1		3	4	4
LIDC-IDRI-0649~69-209-196~1-1-1	4	4	4	4	16	16	0	0	0	0	0	0	0	4	0	1		4	4	4
LIDC-IDRI-0649~78-242-127~1-1-1	4	4	4	2	8	8	0	0	0	0	0	0	0	2	0	1		2	4	4
LIDC-IDRI-0650~178-317-36~1-1-4	1.67	2	2	6	10	0	0	0	10	0	2	4	0	0	0	4		4	2	2
LIDC-IDRI-0651~287-334-115~1-1-3	3.93	4	4	30	118	0	0	88	30	0	0	1	0	29	0	3.25		29	4	4
LIDC-IDRI-0651~359-337-113~1-1-2	1.82	2	2	11	20	11	0	9	0	0	2	9	0	0	0	1.9		9	2	2
LIDC-IDRI-0652~422-169-116~1-1-2	2	2	2	2	4	2	0	2	0	0	0	2	0	0	0	2		2	2	2
LIDC-IDRI-0652~434-291-55~1-1-3	1	1	1	2	2	0	0	2	0	0	2	0	0	0	0	3		2	1	1
LIDC-IDRI-0654~159-103-142~1-1-3	2	2	2	4	8	0	0	8	0	0	0	4	0	0	0	3		4	2	2
LIDC-IDRI-0655~186-338-53~1-1-2	3.9	4	4	10	39	10	19	10	0	0	0	0	1	9	0	2		9	4	4
LIDC-IDRI-0655~196-349-64~1-1-2	2.64	3	4	11	29	0	17	12	0	0	3	1	4	3	0	2.41		4	3	4
LIDC-IDRI-0655~485-227-343~1-1-2	1.89	2	2	9	17	0	9	8	0	0	1	8	0	0	0	2.47		8	2	2
LIDC-IDRI-0655~60-290-258~1-1-4	3.77	4	5	26	98	0	0	0	65	33	2	2	1	16	5	4.34		16	4	5
LIDC-IDRI-0656~322-359-177~1-1-2	3.25	4	4	4	13	0	7	6	0	0	1	0	0	3	0	2.46		3	4	4
LIDC-IDRI-0656~82-212-144~1-1-3	2.8	3	3	5	14	0	0	9	5	0	0	1	4	0	0	3.36		4	3	3
LIDC-IDRI-0657~163-362-119~1-1-4	1.78	2	2	9	16	0	0	7	0	9	2	7	0	0	0	4.13		7	2	2
LIDC-IDRI-0658~200-336-22~1-1-3	4	5	5	4	16	9	0	0	0	7	0	1	0	1	2	2.75		2	5	5
LIDC-IDRI-0659~114-171-73~1-1-3	1	1	1	4	4	0	0	4	0	0	4	0	0	0	0	3		4	1	1
LIDC-IDRI-0660~405-361-105~1-1-4	3.5	4	4	6	21	0	0	6	11	4	0	1	1	4	0	3.9		4	4	4
LIDC-IDRI-0661~136-204-127~1-1-2	3	3	3	2	6	0	4	2	0	0	0	0	2	0	0	2.33		2	3	3
LIDC-IDRI-0661~155-287-53~1-1-5	2.63	2	9	30	79	0	0	0	0	79	9	11	3	2	5	5		11	2	9
LIDC-IDRI-0661~162-222-135~1-1-3	1	1	1	2	2	0	0	2	0	0	2	0	0	0	0	3		2	1	1
LIDC-IDRI-0661~429-250-162~1-1-2	1	1	1	3	3	0	3	0	0	0	3	0	0	0	0	2		3	1	1
LIDC-IDRI-0662~116-310-88~1-1-2	1	1	1	3	3	0	3	0	0	0	3	0	0	0	0	2		3	1	1
LIDC-IDRI-0662~117-296-78~1-1-2	1	1	1	5	5	0	5	0	0	0	5	0	0	0	0	2		5	1	1
LIDC-IDRI-0662~162-217-97~1-1-1	1.8	2	2	5	9	5	4	0	0	0	1	4	0	0	0	1.44		4	2	2
LIDC-IDRI-0662~364-213-66~1-1-3	2	2	2	4	8	0	4	4	0	0	0	4	0	0	0	2.5		4	2	2
LIDC-IDRI-0663~135-138-233~1-1-4	1.86	2	2	7	13	0	0	6	0	7	1	6	0	0	0	4.08		6	2	2
LIDC-IDRI-0663~362-269-58~1-1-4	2.55	3	4	11	28	0	0	0	28	0	2	2	6	1	0	4		6	3	4
LIDC-IDRI-0664~95-237-150~1-1-4	1	1	1	7	7	0	0	0	7	0	7	0	0	0	0	4		7	1	1
LIDC-IDRI-0666~138-377-88~1-1-2	1	1	1	5	5	0	5	0	0	0	5	0	0	0	0	2		5	1	1
LIDC-IDRI-0666~199-379-65~1-1-3	1.67	2	2	3	5	0	2	3	0	0	1	2	0	0	0	2.6		2	2	2
LIDC-IDRI-0666~398-330-48~1-1-2	1	1	1	4	4	0	4	0	0	0	4	0	0	0	0	2		4	1	1
LIDC-IDRI-0666~418-337-96~1-1-2	1	1	1	3	3	0	3	0	0	0	3	0	0	0	0	2		3	1	1
LIDC-IDRI-0669~133-244-78~1-1-2	1.75	2	2	8	14	0	8	6	0	0	2	6	0	0	0	2.43		6	2	2
LIDC-IDRI-0670~188-236-45~1-1-4	1	1	1	6	6	0	0	0	6	0	6	0	0	0	0	4		6	1	1
LIDC-IDRI-0671~190-193-52~1-1-4	4	4	5	11	44	0	0	12	11	21	0	1	0	8	2	4.2		8	4	5
LIDC-IDRI-0671~221-308-56~1-1-4	4	4	4	5	20	0	0	5	15	0	0	0	0	5	0	3.75		5	4	4
LIDC-IDRI-0672~86-163-283~1-1-2	3.45	4	4	11	38	11	10	17	0	0	1	1	1	8	0	2.16		8	4	4
LIDC-IDRI-0673~132-346-89~1-1-2	1	1	1	5	5	0	5	0	0	0	5	0	0	0	0	2		5	1	1
LIDC-IDRI-0673~317-312-42~1-1-3	2	2	2	6	12	0	6	6	0	0	0	6	0	0	0	2.5		6	2	2
LIDC-IDRI-0674~116-199-97~1-1-1	2.6	3	3	5	13	13	0	0	0	0	1	0	4	0	0	1		4	3	3
LIDC-IDRI-0674~182-385-193~1-1-3	3	4	4	5	15	0	0	12	3	0	1	1	0	3	0	3.2		3	4	4
LIDC-IDRI-0674~471-299-244~1-1-4	1	1	1	4	4	0	0	0	4	0	4	0	0	0	0	4		4	1	1
LIDC-IDRI-0675~165-192-81~1-1-3	1	1	1	1	1	0	0	1	0	0	1	0	0	0	0	3		1	1	1
LIDC-IDRI-0676~422-315-273~1-1-3	1	1	1	1	1	0	0	1	0	0	1	0	0	0	0	3		1	1	1
LIDC-IDRI-0677~120-290-15~1-1-3	1	1	1	2	2	0	0	2	0	0	2	0	0	0	0	3		2	1	1
LIDC-IDRI-0677~357-206-30~1-1-1	1	1	1	3	3	3	0	0	0	0	3	0	0	0	0	1		3	1	1
LIDC-IDRI-0678~125-273-58~1-1-5	4.25	4	5	4	17	0	0	0	4	13	0	0	0	3	1	4.76		3	4	5
LIDC-IDRI-0680~158-162-33~1-1-4	1	1	1	2	2	0	0	0	2	0	2	0	0	0	0	4		2	1	1
LIDC-IDRI-0681~397-261-182~1-1-3	3.78	4	4	23	87	22	22	0	22	21	1	1	0	21	0	2.98		21	4	4
LIDC-IDRI-0682~389-304-120~1-1-4	1.86	2	2	7	13	0	0	6	7	0	1	6	0	0	0	3.54		6	2	2
LIDC-IDRI-0684~427-352-351~1-1-3	2.33	2	3	9	21	0	4	8	9	0	1	4	4	0	0	3.24		4	3	3
LIDC-IDRI-0686~121-326-56~1-1-4	2	2	2	3	6	0	0	3	3	0	0	3	0	0	0	3.5		3	2	2
LIDC-IDRI-0686~144-283-40~1-1-4	1	1	1	3	3	0	0	0	3	0	3	0	0	0	0	4		3	1	1
LIDC-IDRI-0686~145-244-56~1-1-4	1	1	1	4	4	0	0	0	4	0	4	0	0	0	0	4		4	1	1
LIDC-IDRI-0686~176-174-150~1-1-4	1	1	1	2	2	0	0	0	2	0	2	0	0	0	0	4		2	1	1
LIDC-IDRI-0686~181-190-97~1-1-4	1	1	1	2	2	0	0	0	2	0	2	0	0	0	0	4		2	1	1
LIDC-IDRI-0686~190-341-85~1-1-4	1	1	1	4	4	0	0	0	4	0	4	0	0	0	0	4		4	1	1
LIDC-IDRI-0686~346-204-118~1-1-4	2.67	3	3	3	8	0	0	3	5	0	0	1	2	0	0	3.63		2	3	3
LIDC-IDRI-0686~378-268-96~1-1-4	2	1	3	6	12	0	0	6	6	0	3	0	3	0	0	3.5		3	3	3
LIDC-IDRI-0686~380-302-30~1-1-3	1	1	1	2	2	0	0	2	0	0	2	0	0	0	0	3		2	1	1
LIDC-IDRI-0686~400-264-44~1-1-4	3.17	4	4	6	19	0	0	5	14	0	1	1	0	4	0	3.74		4	4	4
LIDC-IDRI-0687~317-166-28~1-1-3	1	1	1	2	2	0	0	2	0	0	2	0	0	0	0	3		2	1	1
LIDC-IDRI-0688~167-249-268~1-1-2	1	1	1	13	13	0	13	0	0	0	13	0	0	0	0	2		13	1	1
LIDC-IDRI-0688~173-191-260~1-1-3	3.52	4	4	23	81	0	19	18	44	0	1	3	2	17	0	3.31		17	4	4
LIDC-IDRI-0688~37-285-282~1-1-2	1	1	1	5	5	0	5	0	0	0	5	0	0	0	0	2		5	1	1
LIDC-IDRI-0692~437-346-107~1-1-3	2.33	3	3	3	7	0	0	7	0	0	1	0	2	0	0	3		2	3	3
LIDC-IDRI-0693~428-211-81~1-1-1	1	1	1	3	3	3	0	0	0	0	3	0	0	0	0	1		3	1	1
LIDC-IDRI-0694~212-268-40~1-1-3	3.5	4	4	4	14	0	4	6	4	0	0	1	0	3	0	3		3	4	4
LIDC-IDRI-0695~151-260-107~1-1-3	3.67	4	4	3	11	0	0	9	2	0	0	0	1	2	0	3.18		2	4	4
LIDC-IDRI-0696~371-210-113~1-1-2	3.17	4	4	6	19	0	11	8	0	0	1	0	2	3	0	2.42		3	4	4
LIDC-IDRI-0697~332-192-38~1-1-5	4.48	5	9	21	94	0	0	0	0	94	0	1	5	5	10	5		10	5	9
LIDC-IDRI-0698~150-306-129~1-1-5	3.43	4	4	35	120	0	0	0	35	85	3	4	3	25	0	4.71		25	4	4
LIDC-IDRI-0698~251-279-136~1-1-4	2.72	3	3	25	68	0	0	20	0	48	2	3	20	0	0	4.41		20	3	3
LIDC-IDRI-0699~366-151-97~1-1-3	3.5	4	4	4	14	0	0	11	3	0	0	1	0	3	0	3.21		3	4	4
LIDC-IDRI-0700~150-385-214~1-1-2	2.78	3	3	9	25	8	9	0	8	0	1	0	8	0	0	2.32		8	3	3
LIDC-IDRI-0701~108-375-122~1-1-1	1	1	1	2	2	2	0	0	0	0	2	0	0	0	0	1		2	1	1
LIDC-IDRI-0701~337-325-16~1-1-3	3.2	3	4	5	16	0	3	10	3	0	0	1	2	2	0	3		2	4	4
LIDC-IDRI-0701~353-262-30~1-1-5	6.55	4	16	20	131	0	0	20	0	111	2	1	0	4	13	4.69		13	4	16
LIDC-IDRI-0702~109-332-245~1-1-5	1	1	1	22	22	0	0	0	0	22	22	0	0	0	0	5		22	1	1
LIDC-IDRI-0702~142-306-86~1-1-5	2.48	2	5	48	119	0	0	0	50	69	11	16	11	7	3	4.58		16	2	5
LIDC-IDRI-0702~287-271-41~1-1-2	1	1	1	6	6	0	6	0	0	0	6	0	0	0	0	2		6	1	1
LIDC-IDRI-0702~326-236-52~1-1-2	1	1	1	4	4	0	4	0	0	0	4	0	0	0	0	2		4	1	1
LIDC-IDRI-0702~348-318-298~1-1-2	1	1	1	1	1	0	1	0	0	0	1	0	0	0	0	2		1	1	1
LIDC-IDRI-0702~383-211-180~1-1-2	2	2	2	7	14	0	14	0	0	0	0	7	0	0	0	2		7	2	2
LIDC-IDRI-0703~139-375-133~1-1-5	2.81	1	9	27	76	0	0	0	0	76	10	9	1	1	6	5		10	1	9
LIDC-IDRI-0704~359-325-245~1-1-1	3.44	4	4	9	31	31	0	0	0	0	1	1	0	7	0	1		7	4	4
LIDC-IDRI-0704~381-270-173~1-1-4	2	2	2	11	22	0	0	11	11	0	0	11	0	0	0	3.5		11	2	2
LIDC-IDRI-0705~442-310-385~1-1-4	3.65	4	4	17	62	0	15	15	17	15	2	0	0	15	0	3.52		15	4	4
LIDC-IDRI-0706~128-268-43~1-1-4	4	4	4	2	8	0	2	2	2	2	0	0	0	2	0	3.5		2	4	4
LIDC-IDRI-0707~173-252-32~1-1-2	2	2	2	2	4	0	4	0	0	0	0	2	0	0	0	2		2	2	2
LIDC-IDRI-0707~189-279-32~1-1-3	1	1	1	4	4	0	0	4	0	0	4	0	0	0	0	3		4	1	1
LIDC-IDRI-0707~388-239-67~1-1-2	1	1	1	2	2	0	2	0	0	0	2	0	0	0	0	2		2	1	1
LIDC-IDRI-0707~89-348-67~1-1-2	1.5	1	2	2	3	2	0	1	0	0	1	1	0	0	0	1.67		1	2	2
LIDC-IDRI-0708~124-299-34~1-1-1	3	4	4	3	9	9	0	0	0	0	1	0	0	2	0	1		2	4	4
LIDC-IDRI-0708~397-226-46~1-1-5	3.88	4	4	8	31	0	0	0	0	31	0	0	1	7	0	5		7	4	4
LIDC-IDRI-0709~133-164-30~1-1-5	4.08	6	6	12	49	0	0	0	21	28	2	1	1	2	6	4.57		6	6	6
LIDC-IDRI-0709~155-187-18~1-1-1	2	2	2	3	6	6	0	0	0	0	0	3	0	0	0	1		3	2	2
LIDC-IDRI-0709~187-234-10~1-1-1	3.67	4	4	3	11	11	0	0	0	0	0	0	1	2	0	1		2	4	4
LIDC-IDRI-0709~358-272-8~1-1-1	1	1	1	2	2	2	0	0	0	0	2	0	0	0	0	1		2	1	1
LIDC-IDRI-0709~432-177-41~1-1-1	1	1	1	2	2	2	0	0	0	0	2	0	0	0	0	1		2	1	1
LIDC-IDRI-0709~452-296-28~1-1-2	1.83	2	2	6	11	0	6	5	0	0	1	5	0	0	0	2.45		5	2	2
LIDC-IDRI-0712~463-245-127~1-1-3	3	3	3	3	9	0	0	6	3	0	0	0	3	0	0	3.33		3	3	3
LIDC-IDRI-0713~125-318-56~1-1-1	3	3	3	3	9	9	0	0	0	0	0	0	3	0	0	1		3	3	3
LIDC-IDRI-0713~157-176-58~1-1-1	2	2	2	3	6	6	0	0	0	0	0	3	0	0	0	1		3	2	2
LIDC-IDRI-0713~157-404-21~1-1-5	1	1	1	1	1	0	0	0	0	1	1	0	0	0	0	5		1	1	1
LIDC-IDRI-0713~158-384-21~1-1-5	2.7	3	3	10	27	0	0	0	0	27	1	1	8	0	0	5		8	3	3
LIDC-IDRI-0713~411-342-80~1-1-1	2	2	2	2	4	4	0	0	0	0	0	2	0	0	0	1		2	2	2
LIDC-IDRI-0713~58-382-83~1-1-1	2.5	1	4	2	5	5	0	0	0	0	1	0	0	1	0	1		1	4	4
LIDC-IDRI-0713~91-316-75~1-1-1	2	2	2	3	6	6	0	0	0	0	0	3	0	0	0	1		3	2	2
LIDC-IDRI-0714~148-400-96~1-1-3	1.53	2	2	15	23	0	0	23	0	0	7	8	0	0	0	3		8	2	2
LIDC-IDRI-0715~310-335-462~1-1-5	3.46	3	6	48	166	0	0	0	33	133	3	9	15	8	13	4.8		15	3	6
LIDC-IDRI-0717~249-154-135~1-1-3	1	1	1	4	4	0	0	4	0	0	4	0	0	0	0	3		4	1	1
LIDC-IDRI-0717~408-293-207~1-1-1	3.44	4	4	9	31	31	0	0	0	0	1	1	0	7	0	1		7	4	4
LIDC-IDRI-0717~96-256-80~1-1-2	1	1	1	4	4	0	4	0	0	0	4	0	0	0	0	2		4	1	1
LIDC-IDRI-0719~218-371-30~1-1-4	3.5	4	4	4	14	0	4	3	0	7	0	1	0	3	0	3.71		3	4	4
LIDC-IDRI-0720~119-329-145~1-1-4	2.7	3	3	10	27	0	0	9	10	8	1	1	8	0	0	3.96		8	3	3
LIDC-IDRI-0720~401-373-143~1-1-2	1.75	2	2	4	7	0	7	0	0	0	1	3	0	0	0	2		3	2	2
LIDC-IDRI-0721~307-290-44~1-1-3	2	2	2	2	4	0	2	2	0	0	0	2	0	0	0	2.5		2	2	2
LIDC-IDRI-0721~390-267-33~1-1-2	1	1	1	2	2	0	2	0	0	0	2	0	0	0	0	2		2	1	1
LIDC-IDRI-0721~75-287-37~1-1-1	1	1	1	2	2	2	0	0	0	0	2	0	0	0	0	1		2	1	1
LIDC-IDRI-0722~111-214-375~1-1-1	2.94	3	4	17	50	50	0	0	0	0	0	2	14	1	0	1		14	3	4
LIDC-IDRI-0722~425-248-311~1-1-3	3	3	3	10	30	0	10	10	0	10	0	0	10	0	0	3.33		10	3	3
LIDC-IDRI-0723~442-371-170~1-1-3	4	4	4	5	20	0	5	10	5	0	0	0	0	5	0	3		5	4	4
LIDC-IDRI-0724~350-239-53~1-1-1	1	1	1	2	2	2	0	0	0	0	2	0	0	0	0	1		2	1	1
LIDC-IDRI-0724~358-226-54~1-1-1	1	1	1	3	3	3	0	0	0	0	3	0	0	0	0	1		3	1	1
LIDC-IDRI-0724~397-214-62~1-1-2	1	1	1	3	3	0	3	0	0	0	3	0	0	0	0	2		3	1	1
LIDC-IDRI-0724~411-279-46~1-1-2	3.25	4	4	4	13	3	4	6	0	0	1	0	0	3	0	2.23		3	4	4
LIDC-IDRI-0725~299-337-30~1-1-4	2	2	2	3	6	0	0	3	3	0	0	3	0	0	0	3.5		3	2	2
LIDC-IDRI-0726~166-296-221~1-1-1	3.67	4	4	9	33	33	0	0	0	0	0	1	1	7	0	1		7	4	4
LIDC-IDRI-0726~450-338-263~1-1-1	1	1	1	5	5	5	0	0	0	0	5	0	0	0	0	1		5	1	1
LIDC-IDRI-0727~172-372-147~1-1-1	1	1	1	6	6	6	0	0	0	0	6	0	0	0	0	1		6	1	1
LIDC-IDRI-0727~398-146-229~1-1-2	3.29	4	4	7	23	6	12	0	5	0	1	1	0	5	0	2.17		5	4	4
LIDC-IDRI-0728~446-205-309~1-1-3	2.67	3	3	6	16	0	5	6	5	0	1	0	5	0	0	3		5	3	3
LIDC-IDRI-0729~386-277-163~1-1-3	4	4	4	4	16	0	8	8	0	0	0	0	0	4	0	2.5		4	4	4
LIDC-IDRI-0730~380-359-60~1-1-3	2.6	1	4	5	13	0	0	7	6	0	2	0	1	2	0	3.46		2	4	4
LIDC-IDRI-0732~163-309-38~1-1-4	4	4	4	7	28	0	0	7	14	7	0	0	0	7	0	4		7	4	4
LIDC-IDRI-0732~439-232-100~1-1-2	1	1	1	2	2	0	2	0	0	0	2	0	0	0	0	2		2	1	1
LIDC-IDRI-0733~101-150-254~1-1-2	1	1	1	3	3	0	3	0	0	0	3	0	0	0	0	2		3	1	1
LIDC-IDRI-0733~136-345-337~1-1-1	1.56	2	2	9	14	14	0	0	0	0	4	5	0	0	0	1		5	2	2
LIDC-IDRI-0733~157-171-227~1-1-2	1	1	1	3	3	0	3	0	0	0	3	0	0	0	0	2		3	1	1
LIDC-IDRI-0734~430-152-322~1-1-3	3.04	4	4	24	73	0	23	15	15	20	5	4	0	15	0	3.44		15	4	4
LIDC-IDRI-0735~115-332-72~1-1-2	3.4	4	4	5	17	0	9	8	0	0	1	0	0	4	0	2.47		4	4	4
LIDC-IDRI-0735~344-370-70~1-1-3	1	1	1	4	4	0	0	4	0	0	4	0	0	0	0	3		4	1	1
LIDC-IDRI-0736~68-313-130~1-1-3	2.75	3	3	4	11	0	0	7	4	0	0	1	3	0	0	3.36		3	3	3
LIDC-IDRI-0739~338-360-281~1-1-3	3	3	3	6	18	0	6	12	0	0	0	0	6	0	0	2.67		6	3	3
LIDC-IDRI-0740~123-236-45~1-1-2	1	1	1	2	2	0	2	0	0	0	2	0	0	0	0	2		2	1	1
LIDC-IDRI-0740~129-359-91~1-1-4	3.4	4	4	5	17	0	0	4	5	8	0	1	1	3	0	4.24		3	4	4
LIDC-IDRI-0740~410-204-36~1-1-2	1	1	1	1	1	0	1	0	0	0	1	0	0	0	0	2		1	1	1
LIDC-IDRI-0741~140-245-98~1-1-2	2.5	3	3	4	10	0	7	3	0	0	1	0	3	0	0	2.3		3	3	3
LIDC-IDRI-0741~175-246-102~1-1-2	1	1	1	4	4	0	4	0	0	0	4	0	0	0	0	2		4	1	1
LIDC-IDRI-0741~188-388-127~1-1-1	1	1	1	5	5	5	0	0	0	0	5	0	0	0	0	1		5	1	1
LIDC-IDRI-0741~394-371-112~1-1-4	3.33	4	4	6	20	0	0	10	10	0	1	0	1	4	0	3.5		4	4	4
LIDC-IDRI-0741~419-238-90~1-1-1	1	1	1	2	2	2	0	0	0	0	2	0	0	0	0	1		2	1	1
LIDC-IDRI-0742~118-280-86~1-1-3	1	1	1	4	4	0	0	4	0	0	4	0	0	0	0	3		4	1	1
LIDC-IDRI-0742~163-355-52~1-1-2	1.75	2	2	8	14	7	7	0	0	0	2	6	0	0	0	1.5		6	2	2
LIDC-IDRI-0743~177-274-17~1-1-4	1.67	2	2	3	5	0	0	2	3	0	1	2	0	0	0	3.6		2	2	2
LIDC-IDRI-0743~188-303-43~1-1-4	1.8	1	3	5	9	0	0	6	0	3	2	2	1	0	0	3.67		2	2	3
LIDC-IDRI-0744~189-396-101~1-1-3	1	1	1	7	7	0	0	7	0	0	7	0	0	0	0	3		7	1	1
LIDC-IDRI-0747~419-176-55~1-1-1	1	1	1	3	3	3	0	0	0	0	3	0	0	0	0	1		3	1	1
LIDC-IDRI-0748~100-272-93~1-1-3	1	1	1	2	2	0	0	2	0	0	2	0	0	0	0	3		2	1	1
LIDC-IDRI-0748~106-156-74~1-1-2	3.67	4	4	3	11	3	8	0	0	0	0	0	1	2	0	1.73		2	4	4
LIDC-IDRI-0748~117-170-73~1-1-2	2.33	3	3	3	7	0	7	0	0	0	1	0	2	0	0	2		2	3	3
LIDC-IDRI-0748~220-261-26~1-1-2	1	1	1	2	2	0	2	0	0	0	2	0	0	0	0	2		2	1	1
LIDC-IDRI-0748~412-304-105~1-1-2	1.75	2	2	4	7	0	4	3	0	0	1	3	0	0	0	2.43		3	2	2
LIDC-IDRI-0748~418-172-83~1-1-2	2	2	2	2	4	0	4	0	0	0	0	2	0	0	0	2		2	2	2
LIDC-IDRI-0748~88-187-82~1-1-2	1	1	1	3	3	0	3	0	0	0	3	0	0	0	0	2		3	1	1
LIDC-IDRI-0748~99-306-88~1-1-2	3.33	4	4	3	10	0	8	2	0	0	0	1	0	2	0	2.2		2	4	4
LIDC-IDRI-0749~153-149-74~1-1-4	4	4	4	2	8	0	2	2	2	2	0	0	0	2	0	3.5		2	4	4
LIDC-IDRI-0749~166-215-59~1-1-4	1	1	1	2	2	0	0	0	2	0	2	0	0	0	0	4		2	1	1
LIDC-IDRI-0749~184-332-35~1-1-4	3.5	4	4	6	21	0	0	6	4	11	0	1	1	4	0	4.24		4	4	4
LIDC-IDRI-0749~196-295-61~1-1-4	3.33	4	4	6	20	0	0	6	5	9	1	0	1	4	0	4.15		4	4	4
LIDC-IDRI-0749~399-374-75~1-1-1	3.4	4	4	5	17	17	0	0	0	0	1	0	0	4	0	1		4	4	4
LIDC-IDRI-0750~199-161-49~1-1-1	1	1	1	3	3	3	0	0	0	0	3	0	0	0	0	1		3	1	1
LIDC-IDRI-0750~211-356-22~1-1-2	1	1	1	3	3	0	3	0	0	0	3	0	0	0	0	2		3	1	1
LIDC-IDRI-0750~344-350-28~1-1-3	1.08	1	2	13	14	0	0	14	0	0	12	1	0	0	0	3		12	1	2
LIDC-IDRI-0751~110-316-59~1-1-2	3	3	3	2	6	0	4	2	0	0	0	0	2	0	0	2.33		2	3	3
LIDC-IDRI-0751~119-181-66~1-1-2	3.5	3	4	2	7	0	5	2	0	0	0	0	1	1	0	2.29		1	4	4
LIDC-IDRI-0751~142-348-88~1-1-4	3.89	4	5	9	35	0	9	0	9	17	0	1	0	7	1	3.97		7	4	5
LIDC-IDRI-0751~357-375-45~1-1-4	4.09	4	6	11	45	0	15	0	9	21	1	1	0	4	5	3.8		5	4	6
LIDC-IDRI-0751~419-359-74~1-1-2	2.8	4	4	5	14	0	8	6	0	0	2	0	0	3	0	2.43		3	4	4
LIDC-IDRI-0752~325-207-72~1-1-4	2.2	3	3	10	22	0	0	10	12	0	4	0	6	0	0	3.55		6	3	3
LIDC-IDRI-0753~93-277-60~1-1-5	1	1	1	7	7	0	0	0	0	7	7	0	0	0	0	5		7	1	1
LIDC-IDRI-0753~94-261-57~1-1-2	2	2	2	2	4	2	0	2	0	0	0	2	0	0	0	2		2	2	2
LIDC-IDRI-0754~223-110-143~1-1-2	1	1	1	3	3	0	3	0	0	0	3	0	0	0	0	2		3	1	1
LIDC-IDRI-0754~309-400-60~1-1-2	1	1	1	3	3	0	3	0	0	0	3	0	0	0	0	2		3	1	1
LIDC-IDRI-0754~413-184-113~1-1-2	1.4	1	2	5	7	0	7	0	0	0	3	2	0	0	0	2		3	1	2
LIDC-IDRI-0756~412-339-179~1-1-4	2.58	3	3	19	49	0	0	0	49	0	0	8	11	0	0	4		11	3	3
LIDC-IDRI-0757~172-347-53~1-1-3	1	1	1	9	9	0	0	9	0	0	9	0	0	0	0	3		9	1	1
LIDC-IDRI-0757~189-224-102~1-1-1	1	1	1	6	6	6	0	0	0	0	6	0	0	0	0	1		6	1	1
LIDC-IDRI-0757~408-318-227~1-1-2	1.8	2	2	5	9	0	9	0	0	0	1	4	0	0	0	2		4	2	2
LIDC-IDRI-0758~140-332-100~1-1-3	1	1	1	4	4	0	0	4	0	0	4	0	0	0	0	3		4	1	1
LIDC-IDRI-0759~144-122-94~1-1-1	1.67	2	2	3	5	3	2	0	0	0	1	2	0	0	0	1.4		2	2	2
LIDC-IDRI-0759~201-248-18~1-1-3	3	4	4	3	9	0	2	7	0	0	1	0	0	2	0	2.78		2	4	4
LIDC-IDRI-0759~440-207-86~1-1-4	4	4	4	4	16	0	0	4	12	0	0	0	0	4	0	3.75		4	4	4
LIDC-IDRI-0759~91-170-55~1-1-1	1	1	1	3	3	3	0	0	0	0	3	0	0	0	0	1		3	1	1
LIDC-IDRI-0761~448-217-140~1-1-3	3.5	4	4	8	28	8	0	6	7	7	1	0	1	6	0	3.18		6	4	4
LIDC-IDRI-0761~450-225-133~1-1-2	1.2	1	2	5	6	0	6	0	0	0	4	1	0	0	0	2		4	1	2
LIDC-IDRI-0762~226-329-43~1-1-4	1	1	1	3	3	0	0	0	3	0	3	0	0	0	0	4		3	1	1
LIDC-IDRI-0762~420-210-87~1-1-2	1	1	1	3	3	0	3	0	0	0	3	0	0	0	0	2		3	1	1
LIDC-IDRI-0762~61-221-179~1-1-3	1	1	1	7	7	0	0	7	0	0	7	0	0	0	0	3		7	1	1
LIDC-IDRI-0762~61-268-166~1-1-4	1	1	1	4	4	0	0	0	4	0	4	0	0	0	0	4		4	1	1
LIDC-IDRI-0763~203-316-67~1-1-2	3.8	4	4	5	19	5	5	4	5	0	0	0	1	4	0	2.47		4	4	4
LIDC-IDRI-0765~102-341-36~1-1-3	2.67	2	4	6	16	0	0	16	0	0	1	2	1	2	0	3		2	4	4
LIDC-IDRI-0765~210-170-59~1-1-2	1	1	1	10	10	0	10	0	0	0	10	0	0	0	0	2		10	1	1
LIDC-IDRI-0765~445-298-58~1-1-2	1	1	1	2	2	0	2	0	0	0	2	0	0	0	0	2		2	1	1
LIDC-IDRI-0766~118-259-176~1-1-3	3.67	4	4	9	33	17	0	0	0	16	1	0	0	8	0	2.94		8	4	4
LIDC-IDRI-0767~102-132-105~1-1-2	1	1	1	1	1	0	1	0	0	0	1	0	0	0	0	2		1	1	1
LIDC-IDRI-0768~357-322-146~1-1-3	3.5	4	4	8	28	0	0	16	12	0	0	2	0	6	0	3.43		6	4	4
LIDC-IDRI-0769~380-291-28~1-1-3	1	1	1	2	2	0	0	2	0	0	2	0	0	0	0	3		2	1	1
LIDC-IDRI-0770~305-365-247~1-1-1	1.83	2	2	12	22	22	0	0	0	0	2	10	0	0	0	1		10	2	2
LIDC-IDRI-0770~335-435-148~1-1-4	3.5	4	4	8	28	0	0	13	15	0	1	0	1	6	0	3.54		6	4	4
LIDC-IDRI-0770~349-457-221~1-1-2	2	2	2	4	8	0	8	0	0	0	0	4	0	0	0	2		4	2	2
LIDC-IDRI-0770~357-361-91~1-1-4	1.5	1	3	14	21	0	0	0	21	0	8	5	1	0	0	4		8	1	3
LIDC-IDRI-0770~412-311-135~1-1-2	1	1	1	4	4	0	4	0	0	0	4	0	0	0	0	2		4	1	1
LIDC-IDRI-0770~95-384-125~1-1-3	1	1	1	5	5	0	0	5	0	0	5	0	0	0	0	3		5	1	1
LIDC-IDRI-0771~112-363-95~1-1-3	3.63	4	4	8	29	0	15	8	6	0	0	1	1	6	0	2.69		6	4	4
LIDC-IDRI-0772~195-195-35~1-1-5	4	4	4	6	24	0	0	0	6	18	0	0	0	6	0	4.75		6	4	4
LIDC-IDRI-0772~334-328-35~1-1-5	2.93	3	3	14	41	0	0	0	13	28	0	1	13	0	0	4.68		13	3	3
LIDC-IDRI-0773~116-217-66~1-1-2	1.67	2	2	3	5	2	0	3	0	0	1	2	0	0	0	2.2		2	2	2
LIDC-IDRI-0773~124-319-24~1-1-2	3.75	4	4	4	15	0	11	4	0	0	0	0	1	3	0	2.27		3	4	4
LIDC-IDRI-0773~134-249-23~1-1-4	3.2	3	5	10	32	0	0	21	0	11	0	1	7	1	1	3.69		7	3	5
LIDC-IDRI-0773~145-320-55~1-1-2	1	1	1	3	3	0	3	0	0	0	3	0	0	0	0	2		3	1	1
LIDC-IDRI-0773~357-267-51~1-1-1	1	1	1	3	3	3	0	0	0	0	3	0	0	0	0	1		3	1	1
LIDC-IDRI-0773~375-343-62~1-1-3	2	2	2	3	6	0	3	3	0	0	0	3	0	0	0	2.5		3	2	2
LIDC-IDRI-0775~112-349-230~1-1-3	3	4	4	8	24	0	7	0	17	0	2	0	2	4	0	3.42		4	4	4
LIDC-IDRI-0775~113-420-249~1-1-4	2.8	3	3	5	14	0	0	4	10	0	0	1	4	0	0	3.71		4	3	3
LIDC-IDRI-0775~149-174-171~1-1-4	4	4	4	7	28	0	7	0	0	21	0	0	0	7	0	4.25		7	4	4
LIDC-IDRI-0775~216-375-126~1-1-2	1	1	1	6	6	0	6	0	0	0	6	0	0	0	0	2		6	1	1
LIDC-IDRI-0775~420-291-237~1-1-4	2.7	3	3	30	81	0	0	27	0	54	4	1	25	0	0	4.33		25	3	3
LIDC-IDRI-0776~329-364-112~1-1-2	1	1	1	3	3	0	3	0	0	0	3	0	0	0	0	2		3	1	1
LIDC-IDRI-0776~393-289-158~1-1-4	3.91	4	4	11	43	0	0	11	10	22	0	0	1	10	0	4.26		10	4	4
LIDC-IDRI-0776~74-323-188~1-1-2	1.75	2	2	4	7	0	4	3	0	0	1	3	0	0	0	2.43		3	2	2
LIDC-IDRI-0777~162-269-17~1-1-3	1	1	1	3	3	0	0	3	0	0	3	0	0	0	0	3		3	1	1
LIDC-IDRI-0777~366-358-54~1-1-2	1.8	2	2	5	9	0	5	4	0	0	1	4	0	0	0	2.44		4	2	2
LIDC-IDRI-0777~407-187-62~1-1-2	3	3	3	2	6	0	4	2	0	0	0	0	2	0	0	2.33		2	3	3
LIDC-IDRI-0777~415-336-114~1-1-2	1	1	1	2	2	0	2	0	0	0	2	0	0	0	0	2		2	1	1
LIDC-IDRI-0777~437-295-110~1-1-2	3	4	4	4	12	2	7	3	0	0	1	0	1	2	0	2.08		2	4	4
LIDC-IDRI-0778~314-367-149~1-1-3	1	1	1	6	6	0	0	6	0	0	6	0	0	0	0	3		6	1	1
LIDC-IDRI-0779~407-317-39~1-1-3	2.67	3	3	3	8	0	0	8	0	0	0	1	2	0	0	3		2	3	3
LIDC-IDRI-0780~110-189-133~1-1-3	1.59	1	4	34	54	0	0	54	0	0	20	11	0	3	0	3		20	1	4
LIDC-IDRI-0780~210-336-114~1-1-2	1	1	1	6	6	0	6	0	0	0	6	0	0	0	0	2		6	1	1
LIDC-IDRI-0780~402-231-194~1-1-1	1	1	1	7	7	7	0	0	0	0	7	0	0	0	0	1		7	1	1
LIDC-IDRI-0781~405-313-67~1-1-3	1	1	1	8	8	0	0	8	0	0	8	0	0	0	0	3		8	1	1
LIDC-IDRI-0782~133-153-118~1-1-3	2	2	2	6	12	0	6	6	0	0	0	6	0	0	0	2.5		6	2	2
LIDC-IDRI-0783~168-397-111~1-1-4	2	2	2	3	6	0	0	3	3	0	0	3	0	0	0	3.5		3	2	2
LIDC-IDRI-0785~300-185-117~1-1-5	1	1	1	10	10	0	0	0	0	10	10	0	0	0	0	5		10	1	1
LIDC-IDRI-0785~314-206-121~1-1-3	2.25	3	3	4	9	0	2	7	0	0	1	1	2	0	0	2.78		2	3	3
LIDC-IDRI-0785~335-207-76~1-1-5	4.32	4	8	19	82	0	0	0	18	64	0	1	0	13	5	4.78		13	4	8
LIDC-IDRI-0785~386-256-144~1-1-2	4	4	4	3	12	6	6	0	0	0	0	0	0	3	0	1.5		3	4	4
LIDC-IDRI-0786~111-300-56~1-1-2	2	2	2	2	4	2	0	2	0	0	0	2	0	0	0	2		2	2	2
LIDC-IDRI-0787~421-370-102~1-1-2	1.67	2	2	3	5	0	5	0	0	0	1	2	0	0	0	2		2	2	2
LIDC-IDRI-0787~456-273-91~1-1-2	1.67	2	2	3	5	2	0	3	0	0	1	2	0	0	0	2.2		2	2	2
LIDC-IDRI-0788~167-307-32~1-1-4	3.17	4	4	6	19	0	0	10	5	4	1	0	2	3	0	3.68		3	4	4
LIDC-IDRI-0788~172-383-125~1-1-2	3.33	4	4	3	10	2	3	5	0	0	0	1	0	2	0	2.3		2	4	4
LIDC-IDRI-0788~383-163-102~1-1-2	1	1	1	2	2	0	2	0	0	0	2	0	0	0	0	2		2	1	1
LIDC-IDRI-0789~149-143-262~1-1-3	3.33	4	4	6	20	0	11	4	5	0	1	0	1	4	0	2.7		4	4	4
LIDC-IDRI-0790~348-371-144~1-1-4	2	2	2	8	16	0	0	0	16	0	0	8	0	0	0	4		8	2	2
LIDC-IDRI-0790~374-136-104~1-1-5	1.97	2	3	35	69	0	0	0	0	69	3	30	2	0	0	5		30	2	3
LIDC-IDRI-0791~120-321-196~1-1-1	3.5	4	4	18	63	63	0	0	0	0	2	1	1	14	0	1		14	4	4
LIDC-IDRI-0792~346-357-114~1-1-2	2	2	2	4	8	4	0	4	0	0	0	4	0	0	0	2		4	2	2
LIDC-IDRI-0792~80-308-155~1-1-3	2	2	2	4	8	4	0	0	4	0	0	4	0	0	0	2.5		4	2	2
LIDC-IDRI-0792~92-282-69~1-1-2	2	2	2	4	8	4	0	4	0	0	0	4	0	0	0	2		4	2	2
LIDC-IDRI-0793~165-360-174~1-1-5	2	2	2	10	20	0	0	0	10	10	0	10	0	0	0	4.5		10	2	2
LIDC-IDRI-0793~177-376-181~1-1-2	1	1	1	5	5	0	5	0	0	0	5	0	0	0	0	2		5	1	1
LIDC-IDRI-0794~400-338-123~1-1-3	3.89	4	4	9	35	0	17	0	18	0	0	0	1	8	0	3.03		8	4	4
LIDC-IDRI-0795~136-291-73~1-1-2	3.75	4	4	4	15	4	4	7	0	0	0	0	1	3	0	2.2		3	4	4
LIDC-IDRI-0795~354-320-49~1-1-2	2	2	2	3	6	3	3	0	0	0	0	3	0	0	0	1.5		3	2	2
LIDC-IDRI-0796~353-203-82~1-1-5	3.75	4	4	12	45	0	0	0	0	45	0	1	1	10	0	5		10	4	4
LIDC-IDRI-0797~148-393-146~1-1-2	2.75	3	3	4	11	0	11	0	0	0	0	1	3	0	0	2		3	3	3
LIDC-IDRI-0798~328-382-44~1-1-2	3	3	3	2	6	0	4	2	0	0	0	0	2	0	0	2.33		2	3	3
LIDC-IDRI-0798~376-288-21~1-1-4	4	4	5	6	24	0	0	0	13	11	0	0	1	4	1	4.46		4	4	5
LIDC-IDRI-0799~206-276-39~1-1-4	2.17	1	4	12	26	0	0	12	10	4	7	0	1	4	0	3.69		7	1	4
LIDC-IDRI-0800~329-321-19~1-1-1	1.67	2	2	3	5	5	0	0	0	0	1	2	0	0	0	1		2	2	2
LIDC-IDRI-0800~338-290-20~1-1-3	3.67	4	4	9	33	16	0	9	0	8	0	1	1	7	0	2.52		7	4	4
LIDC-IDRI-0800~407-203-60~1-1-2	3	3	3	2	6	2	2	2	0	0	0	0	2	0	0	2		2	3	3
LIDC-IDRI-0801~131-354-43~1-1-1	2	2	2	4	8	8	0	0	0	0	0	4	0	0	0	1		4	2	2
LIDC-IDRI-0801~319-365-23~1-1-3	1	1	1	5	5	0	0	5	0	0	5	0	0	0	0	3		5	1	1
LIDC-IDRI-0801~401-362-159~1-1-1	3.25	4	4	12	39	39	0	0	0	0	1	2	2	7	0	1		7	4	4
LIDC-IDRI-0802~410-238-57~1-1-2	1	1	1	2	2	0	2	0	0	0	2	0	0	0	0	2		2	1	1
LIDC-IDRI-0803~440-280-133~1-1-3	2.75	4	4	4	11	0	3	8	0	0	1	1	0	2	0	2.73		2	4	4
LIDC-IDRI-0805~140-201-52~1-1-3	2.83	3	3	6	17	0	0	12	5	0	0	1	5	0	0	3.29		5	3	3
LIDC-IDRI-0806~138-318-50~1-1-2	1	1	1	8	8	0	8	0	0	0	8	0	0	0	0	2		8	1	1
LIDC-IDRI-0806~149-201-162~1-1-2	2.44	2	4	9	22	14	0	0	8	0	1	5	1	2	0	2.09		5	2	4
LIDC-IDRI-0806~318-387-218~1-1-2	2.43	3	3	7	17	5	6	6	0	0	2	0	5	0	0	2.06		5	3	3
LIDC-IDRI-0806~344-128-227~1-1-2	3	4	4	5	15	3	4	8	0	0	1	1	0	3	0	2.33		3	4	4
LIDC-IDRI-0806~369-166-149~1-1-2	1.9	2	2	10	19	10	0	9	0	0	1	9	0	0	0	1.95		9	2	2
LIDC-IDRI-0806~62-354-368~1-1-1	1	1	1	5	5	5	0	0	0	0	5	0	0	0	0	1		5	1	1
LIDC-IDRI-0806~88-265-176~1-1-4	1	1	1	9	9	0	0	0	9	0	9	0	0	0	0	4		9	1	1
LIDC-IDRI-0807~111-395-283~1-1-2	1	1	1	3	3	0	3	0	0	0	3	0	0	0	0	2		3	1	1
LIDC-IDRI-0807~132-199-240~1-1-2	1.7	2	2	10	17	0	17	0	0	0	3	7	0	0	0	2		7	2	2
LIDC-IDRI-0807~421-399-418~1-1-2	1	1	1	6	6	0	6	0	0	0	6	0	0	0	0	2		6	1	1
LIDC-IDRI-0807~426-246-308~1-1-2	1	1	1	7	7	0	7	0	0	0	7	0	0	0	0	2		7	1	1
LIDC-IDRI-0807~427-263-286~1-1-2	3.73	4	4	15	56	42	0	0	14	0	1	0	1	13	0	1.75		13	4	4
LIDC-IDRI-0807~68-209-298~1-1-2	1	1	1	4	4	0	4	0	0	0	4	0	0	0	0	2		4	1	1
LIDC-IDRI-0809~56-295-144~1-1-3	3.5	4	4	6	21	0	6	15	0	0	1	0	0	5	0	2.71		5	4	4
LIDC-IDRI-0810~207-240-54~1-1-3	3.69	4	4	16	59	0	16	16	27	0	0	1	3	12	0	3.19		12	4	4
LIDC-IDRI-0810~88-231-213~1-1-2	1	1	1	6	6	0	6	0	0	0	6	0	0	0	0	2		6	1	1
LIDC-IDRI-0811~153-354-126~1-1-4	6.83	4	11	24	164	0	0	56	78	30	0	0	0	5	19	3.84		19	4	11
LIDC-IDRI-0812~424-359-77~1-1-1	2	2	2	2	4	4	0	0	0	0	0	2	0	0	0	1		2	2	2
LIDC-IDRI-0813~385-270-68~1-1-3	3	3	3	3	9	3	0	3	3	0	0	0	3	0	0	2.67		3	3	3
LIDC-IDRI-0814~178-130-134~1-1-2	2.5	3	3	6	15	0	11	4	0	0	1	1	4	0	0	2.27		4	3	3
LIDC-IDRI-0814~400-169-102~1-1-3	3.33	4	4	6	20	0	6	14	0	0	0	2	0	4	0	2.7		4	4	4
LIDC-IDRI-0815~138-341-111~1-1-3	3.67	4	4	21	77	0	20	21	36	0	1	0	4	16	0	3.21		16	4	4
LIDC-IDRI-0816~160-312-33~1-1-3	2.6	3	4	5	13	0	0	10	3	0	1	1	2	1	0	3.23		2	3	4
LIDC-IDRI-0817~351-272-60~1-1-2	1	1	1	5	5	0	5	0	0	0	5	0	0	0	0	2		5	1	1
LIDC-IDRI-0818~211-322-160~1-1-2	2	2	2	2	4	0	4	0	0	0	0	2	0	0	0	2		2	2	2
LIDC-IDRI-0819~131-289-68~1-1-5	3.66	4	4	29	106	0	0	23	0	83	2	0	4	23	0	4.57		23	4	4
LIDC-IDRI-0819~158-323-98~1-1-1	3	3	3	6	18	12	6	0	0	0	0	0	6	0	0	1.33		6	3	3
LIDC-IDRI-0819~173-341-102~1-1-2	1.83	2	2	12	22	10	0	12	0	0	2	10	0	0	0	2.09		10	2	2
LIDC-IDRI-0820~120-219-105~1-1-2	2	2	2	2	4	0	4	0	0	0	0	2	0	0	0	2		2	2	2
LIDC-IDRI-0820~230-264-26~1-1-3	2.14	3	3	7	15	0	0	12	0	3	2	2	3	0	0	3.4		3	3	3
LIDC-IDRI-0821~332-213-71~1-1-3	3.57	4	4	14	50	0	0	36	14	0	1	1	1	11	0	3.28		11	4	4
LIDC-IDRI-0822~120-150-185~1-1-2	2.6	3	3	5	13	0	9	4	0	0	1	0	4	0	0	2.31		4	3	3
LIDC-IDRI-0822~142-182-115~1-1-2	3.88	4	4	8	31	23	0	8	0	0	0	0	1	7	0	1.52		7	4	4
LIDC-IDRI-0822~178-308-64~1-1-3	1	1	1	5	5	0	0	5	0	0	5	0	0	0	0	3		5	1	1
LIDC-IDRI-0822~390-287-149~1-1-1	4	4	4	5	20	15	5	0	0	0	0	0	0	5	0	1.25		5	4	4
LIDC-IDRI-0822~430-186-241~1-1-2	1	1	1	4	4	0	4	0	0	0	4	0	0	0	0	2		4	1	1
LIDC-IDRI-0822~99-319-159~1-1-2	1	1	1	5	5	0	5	0	0	0	5	0	0	0	0	2		5	1	1
LIDC-IDRI-0823~134-400-66~1-1-1	1	1	1	3	3	3	0	0	0	0	3	0	0	0	0	1		3	1	1
LIDC-IDRI-0824~163-389-80~1-1-2	1	1	1	1	1	0	1	0	0	0	1	0	0	0	0	2		1	1	1
LIDC-IDRI-0824~97-166-72~1-1-2	1	1	1	2	2	0	2	0	0	0	2	0	0	0	0	2		2	1	1
LIDC-IDRI-0825~354-411-157~1-1-1	2.44	3	3	9	22	22	0	0	0	0	2	1	6	0	0	1		6	3	3
LIDC-IDRI-0826~146-299-106~1-1-4	2.83	3	3	6	17	0	0	5	6	6	0	1	5	0	0	4.06		5	3	3
LIDC-IDRI-0826~161-328-123~1-1-4	1.79	1	3	14	25	0	5	0	20	0	8	1	5	0	0	3.6		8	1	3
LIDC-IDRI-0827~154-167-296~1-1-2	3.09	4	4	11	34	11	16	7	0	0	3	0	1	7	0	1.88		7	4	4
LIDC-IDRI-0827~403-299-77~1-1-3	3.25	4	5	16	52	0	17	26	9	0	2	3	2	7	2	2.85		7	4	5
LIDC-IDRI-0827~425-272-317~1-1-2	1	1	1	5	5	0	5	0	0	0	5	0	0	0	0	2		5	1	1
LIDC-IDRI-0828~420-338-123~1-1-3	3	4	4	3	9	0	0	5	4	0	1	0	0	2	0	3.44		2	4	4
LIDC-IDRI-0829~315-171-88~1-1-4	2.51	3	6	39	98	0	0	34	0	64	6	13	17	1	2	4.31		17	3	6
LIDC-IDRI-0830~123-326-93~1-1-2	2	2	2	5	10	0	10	0	0	0	0	5	0	0	0	2		5	2	2
LIDC-IDRI-0830~174-349-80~1-1-1	1	1	1	3	3	3	0	0	0	0	3	0	0	0	0	1		3	1	1
LIDC-IDRI-0831~79-279-96~1-1-2	1	1	1	4	4	0	4	0	0	0	4	0	0	0	0	2		4	1	1
LIDC-IDRI-0832~442-356-58~1-1-3	1	1	1	2	2	0	0	2	0	0	2	0	0	0	0	3		2	1	1
LIDC-IDRI-0832~450-375-79~1-1-2	1	1	1	1	1	0	1	0	0	0	1	0	0	0	0	2		1	1	1
LIDC-IDRI-0833~144-268-136~1-1-3	1	1	1	3	3	0	0	3	0	0	3	0	0	0	0	3		3	1	1
LIDC-IDRI-0834~135-230-159~1-1-1	1	1	1	2	2	2	0	0	0	0	2	0	0	0	0	1		2	1	1
LIDC-IDRI-0834~182-306-227~1-1-5	2.15	1	6	41	88	0	0	0	0	88	17	10	8	4	2	5		17	1	6
LIDC-IDRI-0835~141-311-131~1-1-2	3.44	4	4	9	31	16	0	7	8	0	1	1	0	7	0	2.23		7	4	4
LIDC-IDRI-0836~81-258-85~1-1-3	4	4	4	3	12	0	3	6	3	0	0	0	0	3	0	3		3	4	4
LIDC-IDRI-0837~146-401-185~1-1-2	3	4	4	11	33	0	18	15	0	0	3	0	2	6	0	2.45		6	4	4
LIDC-IDRI-0837~397-199-216~1-1-2	1.94	2	3	16	31	0	16	15	0	0	2	13	1	0	0	2.48		13	2	3
LIDC-IDRI-0837~96-359-110~1-1-3	2.7	3	3	27	73	0	27	24	0	22	3	2	22	0	0	3.23		22	3	3
LIDC-IDRI-0838~336-402-366~1-1-4	3.9	4	4	21	82	0	20	20	0	42	0	1	0	20	0	3.78		20	4	4
LIDC-IDRI-0838~382-415-225~1-1-2	1	1	1	4	4	0	4	0	0	0	4	0	0	0	0	2		4	1	1
LIDC-IDRI-0838~422-335-225~1-1-3	3.63	4	4	8	29	0	20	0	9	0	0	1	1	6	0	2.62		6	4	4
LIDC-IDRI-0838~438-374-310~1-1-2	2.88	3	3	8	23	8	0	15	0	0	0	1	7	0	0	2.3		7	3	3
LIDC-IDRI-0838~462-316-364~1-1-2	3.43	4	4	7	24	6	7	11	0	0	0	1	2	4	0	2.21		4	4	4
LIDC-IDRI-0840~393-243-30~1-1-2	1	1	1	2	2	0	2	0	0	0	2	0	0	0	0	2		2	1	1
LIDC-IDRI-0841~414-258-70~1-1-2	2	2	2	2	4	2	2	0	0	0	0	2	0	0	0	1.5		2	2	2
LIDC-IDRI-0842~326-147-49~1-1-1	1.5	1	2	2	3	3	0	0	0	0	1	1	0	0	0	1		1	2	2
LIDC-IDRI-0842~381-293-52~1-1-3	1.33	1	2	3	4	0	1	3	0	0	2	1	0	0	0	2.75		2	1	2
LIDC-IDRI-0843~109-398-297~1-1-1	2.56	3	3	9	23	23	0	0	0	0	2	0	7	0	0	1		7	3	3
LIDC-IDRI-0843~140-216-230~1-1-1	3.55	4	5	11	39	39	0	0	0	0	2	0	0	8	1	1		8	4	5
LIDC-IDRI-0843~197-180-277~1-1-1	3.91	4	5	11	43	43	0	0	0	0	0	0	2	8	1	1		8	4	5
LIDC-IDRI-0843~229-350-137~1-1-3	2	2	2	5	10	0	5	5	0	0	0	5	0	0	0	2.5		5	2	2
LIDC-IDRI-0843~345-186-182~1-1-2	1	1	1	5	5	0	5	0	0	0	5	0	0	0	0	2		5	1	1
LIDC-IDRI-0844~166-267-183~1-1-5	2.85	3	4	20	57	0	0	0	20	37	2	2	13	3	0	4.65		13	3	4
LIDC-IDRI-0844~414-167-294~1-1-2	1.75	2	2	8	14	6	8	0	0	0	2	6	0	0	0	1.57		6	2	2
LIDC-IDRI-0845~117-152-212~1-1-3	3.38	4	4	16	54	0	15	28	11	0	2	1	2	11	0	2.93		11	4	4
LIDC-IDRI-0845~298-177-88~1-1-1	1	1	1	5	5	5	0	0	0	0	5	0	0	0	0	1		5	1	1
LIDC-IDRI-0846~361-209-29~1-1-2	3.5	3	4	2	7	3	0	4	0	0	0	0	1	1	0	2.14		1	4	4
LIDC-IDRI-0846~402-292-25~1-1-3	3	3	3	1	3	0	1	2	0	0	0	0	1	0	0	2.67		1	3	3
LIDC-IDRI-0847~324-396-61~1-1-3	1	1	1	2	2	0	0	2	0	0	2	0	0	0	0	3		2	1	1
LIDC-IDRI-0848~113-368-90~1-1-3	2.4	3	3	5	12	0	5	3	4	0	1	1	3	0	0	2.92		3	3	3
LIDC-IDRI-0849~291-244-155~1-1-1	1	1	1	12	12	12	0	0	0	0	12	0	0	0	0	1		12	1	1
LIDC-IDRI-0849~305-262-155~1-1-1	1	1	1	17	17	17	0	0	0	0	17	0	0	0	0	1		17	1	1
LIDC-IDRI-0849~372-138-197~1-1-1	1.86	2	2	7	13	13	0	0	0	0	1	6	0	0	0	1		6	2	2
LIDC-IDRI-0849~397-295-157~1-1-2	3.47	4	4	15	52	39	0	13	0	0	2	1	0	12	0	1.5		12	4	4
LIDC-IDRI-0849~40-284-400~1-1-1	1	1	1	14	14	14	0	0	0	0	14	0	0	0	0	1		14	1	1
LIDC-IDRI-0849~437-353-334~1-1-2	3.67	4	4	9	33	0	17	16	0	0	1	0	0	8	0	2.48		8	4	4
LIDC-IDRI-0849~65-234-211~1-1-2	1.67	2	2	6	10	0	6	4	0	0	2	4	0	0	0	2.4		4	2	2
LIDC-IDRI-0850~92-176-190~1-1-4	3.71	4	5	14	52	0	0	14	0	38	0	1	3	9	1	4.46		9	4	5
LIDC-IDRI-0851~139-332-151~1-1-3	2.83	3	3	6	17	0	5	12	0	0	0	1	5	0	0	2.71		5	3	3
LIDC-IDRI-0851~155-340-122~1-1-1	2	2	2	4	8	8	0	0	0	0	0	4	0	0	0	1		4	2	2
LIDC-IDRI-0851~353-302-152~1-1-2	3.8	4	4	5	19	0	10	9	0	0	0	0	1	4	0	2.47		4	4	4
LIDC-IDRI-0852~103-224-78~1-1-2	3	3	3	3	9	0	6	3	0	0	0	0	3	0	0	2.33		3	3	3
LIDC-IDRI-0852~128-342-39~1-1-3	2.4	3	3	5	12	0	4	4	0	4	1	1	3	0	0	3.33		3	3	3
LIDC-IDRI-0854~379-151-199~1-1-2	1	1	1	5	5	0	5	0	0	0	5	0	0	0	0	2		5	1	1
LIDC-IDRI-0854~453-258-307~1-1-2	2.82	3	3	11	31	0	21	10	0	0	1	0	10	0	0	2.32		10	3	3
LIDC-IDRI-0854~82-178-267~1-1-2	3	3	3	6	18	0	18	0	0	0	0	0	6	0	0	2		6	3	3
LIDC-IDRI-0855~110-266-34~1-1-3	1	1	1	2	2	0	0	2	0	0	2	0	0	0	0	3		2	1	1
LIDC-IDRI-0855~193-296-13~1-1-1	2.33	3	3	3	7	7	0	0	0	0	1	0	2	0	0	1		2	3	3
LIDC-IDRI-0855~196-316-20~1-1-1	2	2	2	3	6	6	0	0	0	0	0	3	0	0	0	1		3	2	2
LIDC-IDRI-0855~336-306-18~1-1-1	2.33	3	3	3	7	7	0	0	0	0	1	0	2	0	0	1		2	3	3
LIDC-IDRI-0855~412-311-48~1-1-2	1.5	1	2	2	3	0	2	1	0	0	1	1	0	0	0	2.33		1	2	2
LIDC-IDRI-0855~451-310-78~1-1-2	3.4	4	4	5	17	5	3	9	0	0	0	1	1	3	0	2.24		3	4	4
LIDC-IDRI-0855~454-243-68~1-1-2	1	1	1	2	2	0	2	0	0	0	2	0	0	0	0	2		2	1	1
LIDC-IDRI-0856~364-270-48~1-1-2	1	1	1	5	5	0	5	0	0	0	5	0	0	0	0	2		5	1	1
LIDC-IDRI-0857~120-178-271~1-1-3	3.78	4	4	9	34	8	9	8	9	0	0	0	2	7	0	2.53		7	4	4
LIDC-IDRI-0857~411-368-216~1-1-1	1	1	1	5	5	5	0	0	0	0	5	0	0	0	0	1		5	1	1
LIDC-IDRI-0858~136-326-238~1-1-1	3.67	4	4	18	66	66	0	0	0	0	1	1	1	15	0	1		15	4	4
LIDC-IDRI-0858~146-279-75~1-1-2	2.5	3	3	6	15	0	10	5	0	0	1	1	4	0	0	2.33		4	3	3
LIDC-IDRI-0859~438-239-89~1-1-3	2.4	1	4	5	12	3	0	6	3	0	2	0	2	1	0	2.75		2	3	4
LIDC-IDRI-0860~358-357-104~1-1-2	4	4	4	5	20	15	0	0	0	5	0	0	0	5	0	2		5	4	4
LIDC-IDRI-0861~211-295-48~1-1-4	2.9	3	4	10	29	0	0	0	29	0	1	0	8	1	0	4		8	3	4
LIDC-IDRI-0861~324-403-64~1-1-1	3	2	4	3	9	9	0	0	0	0	0	1	1	1	0	1		1	4	4
LIDC-IDRI-0863~136-239-186~1-1-1	4	4	7	12	48	48	0	0	0	0	0	1	2	7	2	1		7	4	7
LIDC-IDRI-0863~145-248-189~1-1-1	1	1	1	3	3	3	0	0	0	0	3	0	0	0	0	1		3	1	1
LIDC-IDRI-0864~435-376-101~1-1-2	1	1	1	2	2	0	2	0	0	0	2	0	0	0	0	2		2	1	1
LIDC-IDRI-0864~73-184-130~1-1-1	1	1	1	4	4	4	0	0	0	0	4	0	0	0	0	1		4	1	1
LIDC-IDRI-0865~191-267-99~1-1-5	3.9	4	5	10	39	0	0	0	0	39	0	0	2	7	1	5		7	4	5
LIDC-IDRI-0866~127-231-73~1-1-2	1	1	1	3	3	0	3	0	0	0	3	0	0	0	0	2		3	1	1
LIDC-IDRI-0866~165-215-52~1-1-1	1	1	1	3	3	3	0	0	0	0	3	0	0	0	0	1		3	1	1
LIDC-IDRI-0866~212-335-46~1-1-2	1	1	1	3	3	0	3	0	0	0	3	0	0	0	0	2		3	1	1
LIDC-IDRI-0866~401-183-90~1-1-1	1	1	1	2	2	2	0	0	0	0	2	0	0	0	0	1		2	1	1
LIDC-IDRI-0866~457-268-189~1-1-2	3.4	4	4	5	17	5	0	12	0	0	0	1	1	3	0	2.41		3	4	4
LIDC-IDRI-0866~462-324-188~1-1-2	3.5	4	4	4	14	4	6	4	0	0	0	1	0	3	0	2		3	4	4
LIDC-IDRI-0867~138-314-199~1-1-3	3.4	4	4	10	34	0	7	10	17	0	0	3	0	7	0	3.29		7	4	4
LIDC-IDRI-0867~162-204-234~1-1-2	3.38	4	4	8	27	19	0	0	8	0	0	2	1	5	0	1.89		5	4	4
LIDC-IDRI-0868~347-299-50~1-1-3	2.67	3	3	3	8	0	0	8	0	0	0	1	2	0	0	3		2	3	3
LIDC-IDRI-0869~112-415-182~1-1-2	1.76	2	2	17	30	0	17	13	0	0	4	13	0	0	0	2.43		13	2	2
LIDC-IDRI-0869~166-213-193~1-1-4	4	4	4	19	76	0	19	0	19	38	0	0	0	19	0	4		19	4	4
LIDC-IDRI-0869~172-252-176~1-1-2	1.83	2	2	6	11	0	6	5	0	0	1	5	0	0	0	2.45		5	2	2
LIDC-IDRI-0870~127-380-94~1-1-2	2.67	3	3	3	8	3	3	2	0	0	0	1	2	0	0	1.88		2	3	3
LIDC-IDRI-0870~142-267-123~1-1-2	1.6	2	2	5	8	3	0	5	0	0	2	3	0	0	0	2.25		3	2	2
LIDC-IDRI-0870~312-346-138~1-1-2	1.67	2	2	3	5	2	3	0	0	0	1	2	0	0	0	1.6		2	2	2
LIDC-IDRI-0870~399-414-156~1-1-2	1.67	2	2	6	10	6	0	4	0	0	2	4	0	0	0	1.8		4	2	2
LIDC-IDRI-0871~140-354-34~1-1-2	2	2	2	3	6	3	3	0	0	0	0	3	0	0	0	1.5		3	2	2
LIDC-IDRI-0871~191-370-57~1-1-2	2.67	3	3	6	16	0	10	6	0	0	0	2	4	0	0	2.38		4	3	3
LIDC-IDRI-0871~328-373-41~1-1-2	3.5	3	4	4	14	0	10	4	0	0	0	0	2	2	0	2.29		2	4	4
LIDC-IDRI-0871~392-215-69~1-1-2	2.67	3	3	3	8	0	5	3	0	0	0	1	2	0	0	2.38		2	3	3
LIDC-IDRI-0871~428-253-108~1-1-3	1	1	1	2	2	0	0	2	0	0	2	0	0	0	0	3		2	1	1
LIDC-IDRI-0872~121-377-38~1-1-3	2	2	2	2	4	0	0	4	0	0	0	2	0	0	0	3		2	2	2
LIDC-IDRI-0872~411-313-70~1-1-1	2	2	2	2	4	4	0	0	0	0	0	2	0	0	0	1		2	2	2
LIDC-IDRI-0873~132-314-38~1-1-4	1	1	1	3	3	0	0	0	3	0	3	0	0	0	0	4		3	1	1
LIDC-IDRI-0874~122-257-315~1-1-2	1	1	1	10	10	0	10	0	0	0	10	0	0	0	0	2		10	1	1
LIDC-IDRI-0874~233-205-110~1-1-1	1.86	2	2	7	13	13	0	0	0	0	1	6	0	0	0	1		6	2	2
LIDC-IDRI-0874~393-332-360~1-1-3	3.84	4	6	31	119	0	73	20	0	26	2	3	3	14	9	2.82		14	4	6
LIDC-IDRI-0874~90-308-235~1-1-2	1.86	2	2	7	13	6	7	0	0	0	1	6	0	0	0	1.54		6	2	2
LIDC-IDRI-0875~146-332-45~1-1-5	1	1	1	4	4	0	0	0	0	4	4	0	0	0	0	5		4	1	1
LIDC-IDRI-0875~156-331-58~1-1-4	3.88	4	4	16	62	0	15	0	0	47	0	1	0	15	0	4.27		15	4	4
LIDC-IDRI-0875~349-357-95~1-1-4	1	1	1	8	8	0	0	0	8	0	8	0	0	0	0	4		8	1	1
LIDC-IDRI-0879~105-176-138~1-1-1	1	1	1	5	5	5	0	0	0	0	5	0	0	0	0	1		5	1	1
LIDC-IDRI-0879~109-194-111~1-1-2	4	4	4	7	28	21	0	0	7	0	0	0	0	7	0	1.75		7	4	4
LIDC-IDRI-0879~216-308-232~1-1-2	3.5	4	4	6	21	6	5	10	0	0	1	0	0	5	0	2.19		5	4	4
LIDC-IDRI-0879~334-325-229~1-1-1	1	1	1	2	2	2	0	0	0	0	2	0	0	0	0	1		2	1	1
LIDC-IDRI-0879~340-339-219~1-1-1	1	1	1	2	2	2	0	0	0	0	2	0	0	0	0	1		2	1	1
LIDC-IDRI-0879~346-323-229~1-1-2	1	1	1	4	4	0	4	0	0	0	4	0	0	0	0	2		4	1	1
LIDC-IDRI-0880~169-362-133~1-1-2	3.4	4	4	5	17	0	9	8	0	0	1	0	0	4	0	2.47		4	4	4
LIDC-IDRI-0880~60-288-144~1-1-4	1	1	1	2	2	0	0	0	2	0	2	0	0	0	0	4		2	1	1
LIDC-IDRI-0882~123-365-130~1-1-3	3.67	4	4	6	22	0	6	16	0	0	0	1	0	5	0	2.73		5	4	4
LIDC-IDRI-0882~351-310-68~1-1-2	1	1	1	2	2	0	2	0	0	0	2	0	0	0	0	2		2	1	1
LIDC-IDRI-0883~229-127-166~1-1-1	1	1	1	8	8	8	0	0	0	0	8	0	0	0	0	1		8	1	1
LIDC-IDRI-0883~399-147-183~1-1-2	1	1	1	6	6	0	6	0	0	0	6	0	0	0	0	2		6	1	1
LIDC-IDRI-0883~426-158-172~1-1-2	1	1	1	6	6	0	6	0	0	0	6	0	0	0	0	2		6	1	1
LIDC-IDRI-0884~219-282-55~1-1-2	1	1	1	2	2	0	2	0	0	0	2	0	0	0	0	2		2	1	1
LIDC-IDRI-0884~375-248-55~1-1-5	4.11	4	6	19	78	0	0	0	0	78	0	0	1	16	2	5		16	4	6
LIDC-IDRI-0886~265-185-34~1-1-4	3.75	4	4	4	15	0	0	4	7	4	0	0	1	3	0	4		3	4	4
LIDC-IDRI-0886~439-233-69~1-1-1	1.5	1	2	4	6	4	2	0	0	0	2	2	0	0	0	1.33		2	2	2
LIDC-IDRI-0888~180-350-115~1-1-4	2.8	3	3	10	28	0	0	19	0	9	1	0	9	0	0	3.64		9	3	3
LIDC-IDRI-0890~122-156-170~1-1-5	3.67	4	5	21	77	0	0	0	17	60	4	0	0	12	5	4.78		12	4	5
LIDC-IDRI-0892~195-222-35~1-1-2	3.67	4	4	3	11	2	6	3	0	0	0	0	1	2	0	2.09		2	4	4
LIDC-IDRI-0892~352-234-38~1-1-3	3.33	4	4	6	20	4	0	5	5	6	1	0	1	4	0	3.45		4	4	4
LIDC-IDRI-0892~372-170-56~1-1-4	3.83	4	4	6	23	5	0	6	0	12	0	0	1	5	0	3.61		5	4	4
LIDC-IDRI-0893~168-335-189~1-1-4	4.39	4	8	18	79	0	0	17	16	46	1	0	0	13	4	4.37		13	4	8
LIDC-IDRI-0893~361-319-43~1-1-2	3	3	3	5	15	0	10	5	0	0	0	0	5	0	0	2.33		5	3	3
LIDC-IDRI-0893~431-332-228~1-1-4	1.7	2	2	10	17	0	0	8	9	0	3	7	0	0	0	3.53		7	2	2
LIDC-IDRI-0894~210-372-139~1-1-2	1	1	1	3	3	0	3	0	0	0	3	0	0	0	0	2		3	1	1
LIDC-IDRI-0894~97-369-143~1-1-3	2.67	1	4	3	8	0	0	8	0	0	1	0	1	1	0	3		1	4	4
LIDC-IDRI-0895~199-283-61~1-1-4	2.7	4	4	10	27	0	0	0	15	12	4	0	1	5	0	4.44		5	4	4
LIDC-IDRI-0895~443-260-362~1-1-2	1	1	1	10	10	0	10	0	0	0	10	0	0	0	0	2		10	1	1
LIDC-IDRI-0896~454-291-84~1-1-3	3.29	4	4	7	23	0	0	12	11	0	1	1	0	5	0	3.48		5	4	4
LIDC-IDRI-0898~121-345-87~1-1-4	4	4	4	5	20	0	5	5	5	5	0	0	0	5	0	3.5		5	4	4
LIDC-IDRI-0898~360-269-210~1-1-2	2	2	2	6	12	6	0	6	0	0	0	6	0	0	0	2		6	2	2
LIDC-IDRI-0899~153-347-40~1-1-1	1	1	1	2	2	2	0	0	0	0	2	0	0	0	0	1		2	1	1
LIDC-IDRI-0899~91-288-21~1-1-2	1.67	2	2	3	5	2	0	3	0	0	1	2	0	0	0	2.2		2	2	2
LIDC-IDRI-0902~149-150-212~1-1-3	2.91	3	3	11	32	0	11	21	0	0	0	1	10	0	0	2.66		10	3	3
LIDC-IDRI-0902~303-349-384~1-1-2	3.87	4	4	15	58	28	30	0	0	0	0	0	2	13	0	1.52		13	4	4
LIDC-IDRI-0902~72-308-232~1-1-2	1	1	1	4	4	0	4	0	0	0	4	0	0	0	0	2		4	1	1
LIDC-IDRI-0904~197-384-31~1-1-4	2.67	3	3	3	8	0	0	2	6	0	0	1	2	0	0	3.75		2	3	3
LIDC-IDRI-0905~231-322-82~1-1-4	3.58	4	4	12	43	0	0	11	23	9	1	0	2	9	0	3.95		9	4	4
LIDC-IDRI-0906~134-155-104~1-1-2	2.33	3	3	3	7	2	3	2	0	0	1	0	2	0	0	2		2	3	3
LIDC-IDRI-0906~305-307-102~1-1-1	1	1	1	7	7	7	0	0	0	0	7	0	0	0	0	1		7	1	1
LIDC-IDRI-0906~389-356-119~1-1-1	1.67	1	3	15	25	25	0	0	0	0	7	6	2	0	0	1		7	1	3
LIDC-IDRI-0906~409-249-46~1-1-2	3	2	4	3	9	2	3	3	1	0	0	1	1	1	0	2.33		1	4	4
LIDC-IDRI-0907~223-348-30~1-1-3	2.5	3	3	4	10	0	3	7	0	0	1	0	3	0	0	2.7		3	3	3
LIDC-IDRI-0908~438-251-128~1-1-3	3	4	4	5	15	0	11	0	4	0	1	1	0	3	0	2.53		3	4	4
LIDC-IDRI-0909~201-223-261~1-1-3	1	1	1	4	4	0	0	4	0	0	4	0	0	0	0	3		4	1	1
LIDC-IDRI-0909~99-150-335~1-1-2	1	1	1	8	8	0	8	0	0	0	8	0	0	0	0	2		8	1	1
LIDC-IDRI-0910~384-319-23~1-1-4	3.33	4	4	6	20	0	0	6	0	14	1	0	1	4	0	4.4		4	4	4
LIDC-IDRI-0910~91-332-70~1-1-4	3.71	4	4	7	26	0	6	7	6	7	0	1	0	6	0	3.54		6	4	4
LIDC-IDRI-0911~104-270-41~1-1-2	3.33	4	4	9	30	15	0	15	0	0	2	0	0	7	0	2		7	4	4
LIDC-IDRI-0911~202-243-21~1-1-4	1	1	1	3	3	0	0	0	3	0	3	0	0	0	0	4		3	1	1
LIDC-IDRI-0912~217-395-111~1-1-4	1	1	1	43	43	0	0	0	43	0	43	0	0	0	0	4		43	1	1
LIDC-IDRI-0912~235-350-257~1-1-2	3.4	4	4	5	17	12	0	5	0	0	1	0	0	4	0	1.59		4	4	4
LIDC-IDRI-0912~342-353-196~1-1-3	3.73	4	4	11	41	0	0	31	0	10	1	0	0	10	0	3.49		10	4	4
LIDC-IDRI-0912~381-401-240~1-1-4	4	4	4	9	36	0	0	18	18	0	0	0	0	9	0	3.5		9	4	4
LIDC-IDRI-0913~125-324-80~1-1-5	3.05	3	4	19	58	0	0	0	19	39	0	0	18	1	0	4.67		18	3	4
LIDC-IDRI-0913~316-362-199~1-1-2	2.44	3	3	9	22	8	7	0	7	0	2	1	6	0	0	2.27		6	3	3
LIDC-IDRI-0914~81-296-159~1-1-1	4	4	4	3	12	12	0	0	0	0	0	0	0	3	0	1		3	4	4
LIDC-IDRI-0915~63-258-151~1-1-3	3	4	4	5	15	0	3	8	4	0	1	1	0	3	0	3.07		3	4	4
LIDC-IDRI-0916~118-181-60~1-1-2	2.67	3	3	3	8	3	5	0	0	0	0	1	2	0	0	1.63		2	3	3
LIDC-IDRI-0916~370-198-29~1-1-2	1	1	1	2	2	0	2	0	0	0	2	0	0	0	0	2		2	1	1
LIDC-IDRI-0916~71-324-86~1-1-2	2.5	2	3	2	5	1	4	0	0	0	0	1	1	0	0	1.8		1	3	3
LIDC-IDRI-0916~73-280-82~1-1-2	3	3	3	2	6	0	4	2	0	0	0	0	2	0	0	2.33		2	3	3
LIDC-IDRI-0916~87-343-65~1-1-2	1	1	1	2	2	0	2	0	0	0	2	0	0	0	0	2		2	1	1
LIDC-IDRI-0916~94-330-64~1-1-2	2	2	2	2	4	0	4	0	0	0	0	2	0	0	0	2		2	2	2
LIDC-IDRI-0917~101-140-109~1-1-2	1	1	1	3	3	0	3	0	0	0	3	0	0	0	0	2		3	1	1
LIDC-IDRI-0917~411-122-122~1-1-2	1	1	1	3	3	0	3	0	0	0	3	0	0	0	0	2		3	1	1
LIDC-IDRI-0917~445-271-129~1-1-3	2.5	3	3	4	10	0	4	3	3	0	1	0	3	0	0	2.9		3	3	3
LIDC-IDRI-0919~370-314-175~1-1-4	3.12	4	4	17	53	0	0	16	17	20	1	3	6	7	0	4.08		7	4	4
LIDC-IDRI-0920~109-343-159~1-1-4	1.64	2	3	22	36	0	0	14	22	0	9	12	1	0	0	3.61		12	2	3
LIDC-IDRI-0921~143-300-69~1-1-5	3.92	4	5	13	51	0	0	0	25	26	0	1	0	11	1	4.51		11	4	5
LIDC-IDRI-0921~308-225-77~1-1-4	3.55	3	7	38	135	44	0	11	0	80	6	5	8	8	11	3.53		11	3	7
LIDC-IDRI-0921~339-220-85~1-1-1	1	1	1	11	11	11	0	0	0	0	11	0	0	0	0	1		11	1	1
LIDC-IDRI-0922~316-258-112~1-1-4	1.67	2	2	9	15	0	0	6	9	0	3	6	0	0	0	3.6		6	2	2
LIDC-IDRI-0922~356-334-53~1-1-4	1	1	1	4	4	0	0	0	4	0	4	0	0	0	0	4		4	1	1
LIDC-IDRI-0923~83-174-262~1-1-3	3.5	4	4	8	28	0	14	8	6	0	0	2	0	6	0	2.71		6	4	4
LIDC-IDRI-0924~245-305-34~1-1-1	1	1	1	10	10	10	0	0	0	0	10	0	0	0	0	1		10	1	1
LIDC-IDRI-0924~412-218-152~1-1-3	2.63	3	3	8	21	0	8	7	6	0	1	1	6	0	0	2.9		6	3	3
LIDC-IDRI-0925~430-369-135~1-1-4	3.31	4	5	13	43	0	0	0	23	20	2	2	0	8	1	4.47		8	4	5
LIDC-IDRI-0926~331-296-80~1-1-3	4	4	4	3	12	0	3	9	0	0	0	0	0	3	0	2.75		3	4	4
LIDC-IDRI-0928~156-149-81~1-1-3	1.5	1	2	4	6	0	0	4	2	0	2	2	0	0	0	3.33		2	2	2
LIDC-IDRI-0929~113-337-181~1-1-1	3	4	4	6	18	18	0	0	0	0	2	0	0	4	0	1		4	4	4
LIDC-IDRI-0932~225-278-21~1-1-2	2	2	2	4	8	0	8	0	0	0	0	4	0	0	0	2		4	2	2
LIDC-IDRI-0933~112-222-82~1-1-1	3	3	3	4	12	12	0	0	0	0	0	0	4	0	0	1		4	3	3
LIDC-IDRI-0933~155-324-66~1-1-1	2.5	3	3	10	25	25	0	0	0	0	2	1	7	0	0	1		7	3	3
LIDC-IDRI-0933~415-122-83~1-1-3	2.33	3	3	3	7	0	3	4	0	0	1	0	2	0	0	2.57		2	3	3
LIDC-IDRI-0935~382-186-77~1-1-1	3.33	4	4	6	20	20	0	0	0	0	1	0	1	4	0	1		4	4	4
LIDC-IDRI-0935~71-207-49~1-1-2	1	1	1	3	3	0	3	0	0	0	3	0	0	0	0	2		3	1	1
LIDC-IDRI-0935~83-169-68~1-1-2	1	1	1	3	3	0	3	0	0	0	3	0	0	0	0	2		3	1	1
LIDC-IDRI-0935~91-157-56~1-1-2	1	1	1	2	2	0	2	0	0	0	2	0	0	0	0	2		2	1	1
LIDC-IDRI-0936~136-291-76~1-1-4	2.92	4	5	12	35	0	0	12	6	17	2	3	2	4	1	4.14		4	4	5
LIDC-IDRI-0936~372-193-94~1-1-4	3.86	4	4	7	27	0	7	0	7	13	0	0	1	6	0	3.96		6	4	4
LIDC-IDRI-0938~347-161-143~1-1-5	3.38	4	4	8	27	0	0	6	0	21	1	1	0	6	0	4.56		6	4	4
LIDC-IDRI-0939~120-288-88~1-1-4	3.96	4	4	23	91	0	23	23	0	45	0	0	1	22	0	3.74		22	4	4
LIDC-IDRI-0939~128-291-204~1-1-2	1	1	1	5	5	0	5	0	0	0	5	0	0	0	0	2		5	1	1
LIDC-IDRI-0939~424-250-274~1-1-2	1	1	1	4	4	0	4	0	0	0	4	0	0	0	0	2		4	1	1
LIDC-IDRI-0940~128-177-259~1-1-5	3.12	4	4	17	53	0	0	11	0	42	3	2	2	10	0	4.58		10	4	4
LIDC-IDRI-0940~329-258-125~1-1-2	1.75	1	3	12	21	0	21	0	0	0	5	5	2	0	0	2		5	2	3
LIDC-IDRI-0941~62-307-306~1-1-3	3	4	4	9	27	0	9	13	0	5	2	1	1	5	0	3.04		5	4	4
LIDC-IDRI-0942~104-299-101~1-1-1	2	2	2	9	18	18	0	0	0	0	0	9	0	0	0	1		9	2	2
LIDC-IDRI-0942~116-345-169~1-1-4	6.33	7	9	21	133	0	0	30	32	71	0	1	1	3	16	4.31		16	7	9
LIDC-IDRI-0942~124-292-106~1-1-1	1	1	1	3	3	3	0	0	0	0	3	0	0	0	0	1		3	1	1
LIDC-IDRI-0942~82-308-169~1-1-4	3.91	4	4	11	43	0	0	11	0	32	0	0	1	10	0	4.49		10	4	4
LIDC-IDRI-0943~217-368-324~1-1-3	1	1	1	6	6	0	0	6	0	0	6	0	0	0	0	3		6	1	1
LIDC-IDRI-0944~361-376-55~1-1-1	3.33	3	4	3	10	10	0	0	0	0	0	0	2	1	0	1		2	3	4
LIDC-IDRI-0945~379-256-30~1-1-3	1	1	1	4	4	0	0	4	0	0	4	0	0	0	0	3		4	1	1
LIDC-IDRI-0946~130-395-47~1-1-2	4	4	4	4	16	8	0	8	0	0	0	0	0	4	0	2		4	4	4
LIDC-IDRI-0947~101-270-268~1-1-3	2.38	2	3	13	31	0	6	13	12	0	1	6	6	0	0	3.19		6	3	3
LIDC-IDRI-0947~128-183-224~1-1-2	1	1	1	4	4	0	4	0	0	0	4	0	0	0	0	2		4	1	1
LIDC-IDRI-0947~155-374-179~1-1-2	1.67	2	2	12	20	0	12	8	0	0	4	8	0	0	0	2.4		8	2	2
LIDC-IDRI-0949~145-195-43~1-1-2	2.33	2	3	3	7	3	0	3	1	0	0	2	1	0	0	2.29		2	2	3
LIDC-IDRI-0949~342-216-37~1-1-1	1	1	1	1	1	1	0	0	0	0	1	0	0	0	0	1		1	1	1
LIDC-IDRI-0950~105-335-61~1-1-3	1	1	1	2	2	0	0	2	0	0	2	0	0	0	0	3		2	1	1
LIDC-IDRI-0950~178-284-41~1-1-2	1	1	1	2	2	0	2	0	0	0	2	0	0	0	0	2		2	1	1
LIDC-IDRI-0951~111-225-159~1-1-1	1	1	1	5	5	5	0	0	0	0	5	0	0	0	0	1		5	1	1
LIDC-IDRI-0951~157-398-78~1-1-1	1	1	1	4	4	4	0	0	0	0	4	0	0	0	0	1		4	1	1
LIDC-IDRI-0951~32-266-254~1-1-2	4	4	4	17	68	51	0	0	17	0	0	0	0	17	0	1.75		17	4	4
LIDC-IDRI-0951~53-224-167~1-1-2	2	2	2	4	8	4	4	0	0	0	0	4	0	0	0	1.5		4	2	2
LIDC-IDRI-0951~64-214-174~1-1-2	1	1	1	3	3	0	3	0	0	0	3	0	0	0	0	2		3	1	1
LIDC-IDRI-0953~104-302-144~1-1-3	2.63	3	3	8	21	0	0	14	7	0	1	1	6	0	0	3.33		6	3	3
LIDC-IDRI-0955~154-138-222~1-1-2	1.57	2	2	7	11	0	7	4	0	0	3	4	0	0	0	2.36		4	2	2
LIDC-IDRI-0956~114-342-78~1-1-1	4	4	4	5	20	20	0	0	0	0	0	0	0	5	0	1		5	4	4
LIDC-IDRI-0956~182-251-80~1-1-1	4	4	4	4	16	16	0	0	0	0	0	0	0	4	0	1		4	4	4
LIDC-IDRI-0956~421-200-99~1-1-3	4	4	4	2	8	0	0	6	2	0	0	0	0	2	0	3.25		2	4	4
LIDC-IDRI-0957~347-253-7~1-1-2	1.67	1	3	3	5	0	3	2	0	0	2	0	1	0	0	2.4		2	1	3
LIDC-IDRI-0958~106-342-24~1-1-3	1	1	1	5	5	0	0	5	0	0	5	0	0	0	0	3		5	1	1
LIDC-IDRI-0959~432-181-156~1-1-3	2	2	2	3	6	0	3	3	0	0	0	3	0	0	0	2.5		3	2	2
LIDC-IDRI-0961~120-289-62~1-1-2	3	3	3	3	9	3	6	0	0	0	0	0	3	0	0	1.67		3	3	3
LIDC-IDRI-0961~141-330-29~1-1-1	1	1	1	3	3	3	0	0	0	0	3	0	0	0	0	1		3	1	1
LIDC-IDRI-0961~165-215-58~1-1-3	2	2	2	2	4	0	2	2	0	0	0	2	0	0	0	2.5		2	2	2
LIDC-IDRI-0961~168-392-28~1-1-2	1.67	2	2	3	5	3	0	2	0	0	1	2	0	0	0	1.8		2	2	2
LIDC-IDRI-0961~343-368-27~1-1-2	3	3	3	3	9	3	0	6	0	0	0	0	3	0	0	2.33		3	3	3
LIDC-IDRI-0961~435-285-67~1-1-1	3.67	4	4	3	11	11	0	0	0	0	0	0	1	2	0	1		2	4	4
LIDC-IDRI-0962~155-277-19~1-1-2	1.4	1	3	5	7	0	7	0	0	0	4	0	1	0	0	2		4	1	3
LIDC-IDRI-0962~160-269-18~1-1-2	1	1	1	1	1	0	1	0	0	0	1	0	0	0	0	2		1	1	1
LIDC-IDRI-0962~362-216-60~1-1-3	4	4	4	3	12	0	3	3	6	0	0	0	0	3	0	3.25		3	4	4
LIDC-IDRI-0963~183-129-265~1-1-2	3.38	4	4	8	27	0	21	6	0	0	1	1	0	6	0	2.22		6	4	4
LIDC-IDRI-0965~142-291-142~1-1-4	3.63	4	4	16	58	0	0	15	30	13	1	0	3	12	0	3.97		12	4	4
LIDC-IDRI-0966~202-314-91~1-1-4	4	4	4	3	12	0	3	3	3	3	0	0	0	3	0	3.5		3	4	4
LIDC-IDRI-0966~403-170-83~1-1-2	1.33	1	2	3	4	0	4	0	0	0	2	1	0	0	0	2		2	1	2
LIDC-IDRI-0966~448-180-105~1-1-2	2.33	3	3	3	7	2	5	0	0	0	1	0	2	0	0	1.71		2	3	3
LIDC-IDRI-0968~124-141-187~1-1-2	1	1	1	4	4	0	4	0	0	0	4	0	0	0	0	2		4	1	1
LIDC-IDRI-0968~363-334-119~1-1-5	2.95	3	3	22	65	0	0	0	22	43	0	1	21	0	0	4.66		21	3	3
LIDC-IDRI-0969~339-356-79~1-1-3	2	2	2	4	8	0	4	4	0	0	0	4	0	0	0	2.5		4	2	2
LIDC-IDRI-0971~447-167-202~1-1-3	1	1	1	8	8	0	0	8	0	0	8	0	0	0	0	3		8	1	1
LIDC-IDRI-0972~374-370-25~1-1-3	3	3	3	2	6	0	0	4	2	0	0	0	2	0	0	3.33		2	3	3
LIDC-IDRI-0973~182-397-147~1-1-4	2.86	3	3	7	20	0	0	14	0	6	0	1	6	0	0	3.6		6	3	3
LIDC-IDRI-0973~96-290-95~1-1-2	1	1	1	2	2	0	2	0	0	0	2	0	0	0	0	2		2	1	1
LIDC-IDRI-0974~381-164-58~1-1-3	3.75	4	4	4	15	7	0	0	8	0	0	0	1	3	0	2.6		3	4	4
LIDC-IDRI-0976~133-179-179~1-1-2	1	1	1	4	4	0	4	0	0	0	4	0	0	0	0	2		4	1	1
LIDC-IDRI-0976~144-163-202~1-1-4	3.79	4	4	19	72	0	0	19	0	53	1	0	1	17	0	4.47		17	4	4
LIDC-IDRI-0976~316-346-206~1-1-2	1	1	1	2	2	0	2	0	0	0	2	0	0	0	0	2		2	1	1
LIDC-IDRI-0977~448-293-80~1-1-3	1	1	1	2	2	0	0	2	0	0	2	0	0	0	0	3		2	1	1
LIDC-IDRI-0978~128-215-171~1-1-4	1	1	1	13	13	0	0	0	13	0	13	0	0	0	0	4		13	1	1
LIDC-IDRI-0978~158-207-163~1-1-4	1	1	1	40	40	0	0	0	40	0	40	0	0	0	0	4		40	1	1
LIDC-IDRI-0978~205-350-227~1-1-4	1	1	1	27	27	0	0	0	27	0	27	0	0	0	0	4		27	1	1
LIDC-IDRI-0978~326-358-110~1-1-4	3.88	4	4	17	66	0	15	17	17	17	0	0	2	15	0	3.55		15	4	4
LIDC-IDRI-0980~364-383-38~1-1-5	3	3	3	4	12	0	0	0	4	8	0	0	4	0	0	4.67		4	3	3
LIDC-IDRI-0980~431-339-59~1-1-2	3.4	4	4	5	17	0	13	0	4	0	1	0	0	4	0	2.47		4	4	4
LIDC-IDRI-0981~195-325-52~1-1-4	2	2	2	6	12	0	0	6	6	0	0	6	0	0	0	3.5		6	2	2
LIDC-IDRI-0982~185-286-53~1-1-4	1.14	1	2	14	16	0	0	0	16	0	12	2	0	0	0	4		12	1	2
LIDC-IDRI-0982~359-313-140~1-1-2	1.91	2	2	11	21	10	0	11	0	0	1	10	0	0	0	2.05		10	2	2
LIDC-IDRI-0982~380-167-168~1-1-2	3.15	4	4	13	41	9	13	9	10	0	3	1	0	9	0	2.49		9	4	4
LIDC-IDRI-0983~458-237-62~1-1-3	1.67	2	2	3	5	0	0	5	0	0	1	2	0	0	0	3		2	2	2
LIDC-IDRI-0984~434-253-145~1-1-3	2.8	3	3	5	14	0	0	9	5	0	0	1	4	0	0	3.36		4	3	3
LIDC-IDRI-0986~172-178-65~1-1-4	2	2	2	3	6	0	0	3	3	0	0	3	0	0	0	3.5		3	2	2
LIDC-IDRI-0986~201-317-29~1-1-3	2	2	2	2	4	0	0	4	0	0	0	2	0	0	0	3		2	2	2
LIDC-IDRI-0987~143-152-200~1-1-1	1.86	2	2	7	13	7	6	0	0	0	1	6	0	0	0	1.46		6	2	2
LIDC-IDRI-0987~412-130-285~1-1-2	3.5	4	4	6	21	6	9	6	0	0	0	1	1	4	0	2		4	4	4
LIDC-IDRI-0987~427-313-188~1-1-2	3	3	3	9	27	9	9	9	0	0	0	0	9	0	0	2		9	3	3
LIDC-IDRI-0989~346-235-88~1-1-3	1	1	1	3	3	0	0	3	0	0	3	0	0	0	0	3		3	1	1
LIDC-IDRI-0990~200-156-139~1-1-3	2.63	3	3	8	21	0	8	7	6	0	1	1	6	0	0	2.9		6	3	3
LIDC-IDRI-0991~159-165-101~1-1-3	2.33	3	3	3	7	0	0	7	0	0	1	0	2	0	0	3		2	3	3
LIDC-IDRI-0993~82-267-68~1-1-1	2.75	3	3	4	11	11	0	0	0	0	0	1	3	0	0	1		3	3	3
LIDC-IDRI-0994~138-174-240~1-1-2	1	1	1	6	6	0	6	0	0	0	6	0	0	0	0	2		6	1	1
LIDC-IDRI-0994~361-239-124~1-1-5	2.42	3	3	26	63	0	0	0	0	63	7	1	18	0	0	5		18	3	3
LIDC-IDRI-0994~398-252-106~1-1-2	1	1	1	17	17	0	17	0	0	0	17	0	0	0	0	2		17	1	1
LIDC-IDRI-0994~456-215-371~1-1-3	1.89	2	2	9	17	0	8	9	0	0	1	8	0	0	0	2.53		8	2	2
LIDC-IDRI-0996~110-234-84~1-1-1	1	1	1	3	3	3	0	0	0	0	3	0	0	0	0	1		3	1	1
LIDC-IDRI-0996~303-338-19~1-1-1	1	1	1	3	3	3	0	0	0	0	3	0	0	0	0	1		3	1	1
LIDC-IDRI-0997~153-131-247~1-1-2	3.5	4	4	4	14	4	7	3	0	0	0	1	0	3	0	1.93		3	4	4
LIDC-IDRI-0997~327-346-52~1-1-4	1.33	1	2	6	8	0	0	0	8	0	4	2	0	0	0	4		4	1	2
LIDC-IDRI-0997~330-368-112~1-1-1	3.5	4	4	6	21	21	0	0	0	0	1	0	0	5	0	1		5	4	4
LIDC-IDRI-0997~487-244-354~1-1-1	1.5	1	2	4	6	6	0	0	0	0	2	2	0	0	0	1		2	2	2
LIDC-IDRI-0997~57-250-358~1-1-2	1.75	2	2	4	7	0	7	0	0	0	1	3	0	0	0	2		3	2	2
LIDC-IDRI-0998~147-292-47~1-1-3	3	2	4	3	9	0	1	3	5	0	0	1	1	1	0	3.44		1	4	4
LIDC-IDRI-0998~317-290-51~1-1-4	3.67	4	4	3	11	0	3	3	0	5	0	0	1	2	0	3.64		2	4	4
LIDC-IDRI-0998~384-346-66~1-1-2	1	1	1	1	1	0	1	0	0	0	1	0	0	0	0	2		1	1	1
LIDC-IDRI-0998~395-363-69~1-1-2	2	2	2	2	4	0	4	0	0	0	0	2	0	0	0	2		2	2	2
LIDC-IDRI-0999~108-221-50~1-1-1	3.33	4	4	3	10	10	0	0	0	0	0	1	0	2	0	1		2	4	4
LIDC-IDRI-0999~326-379-60~1-1-3	1	1	1	1	1	0	0	1	0	0	1	0	0	0	0	3		1	1	1
LIDC-IDRI-1000~150-163-47~1-1-4	2.67	2	4	3	8	0	0	2	6	0	0	2	0	1	0	3.75		2	2	4
LIDC-IDRI-1001~406-155-77~1-1-2	3	3	3	2	6	2	0	4	0	0	0	0	2	0	0	2.33		2	3	3
LIDC-IDRI-1001~45-212-116~1-1-3	3.25	4	4	4	13	0	6	0	7	0	1	0	0	3	0	3.08		3	4	4
LIDC-IDRI-1002~173-329-56~1-1-4	3.73	4	4	11	41	0	0	21	10	10	1	0	0	10	0	3.73		10	4	4
LIDC-IDRI-1002~220-293-70~1-1-4	4.05	4	5	22	89	0	0	22	22	45	0	0	0	21	1	4.26		21	4	5
LIDC-IDRI-1002~376-336-179~1-1-4	3.82	4	4	22	84	0	19	22	0	43	0	1	2	19	0	3.8		19	4	4
LIDC-IDRI-1002~379-250-90~1-1-4	4.04	4	7	26	105	0	27	25	0	53	1	0	1	21	3	3.75		21	4	7
LIDC-IDRI-1003~121-131-83~1-1-2	2.5	2	3	2	5	1	2	2	0	0	0	1	1	0	0	2.2		1	3	3
LIDC-IDRI-1003~127-155-83~1-1-2	3	3	3	2	6	0	4	2	0	0	0	0	2	0	0	2.33		2	3	3
LIDC-IDRI-1003~148-136-72~1-1-2	2.25	3	3	4	9	0	6	3	0	0	1	1	2	0	0	2.33		2	3	3
LIDC-IDRI-1003~151-409-72~1-1-4	2.75	3	3	12	33	0	0	12	0	21	0	3	9	0	0	4.27		9	3	3
LIDC-IDRI-1004~306-391-231~1-1-2	3.86	4	4	7	27	0	20	7	0	0	0	0	1	6	0	2.26		6	4	4
LIDC-IDRI-1004~395-194-150~1-1-5	3.89	4	6	28	109	0	0	0	26	83	2	0	1	22	3	4.76		22	4	6
LIDC-IDRI-1005~113-119-117~1-1-2	3.43	4	4	7	24	0	13	11	0	0	1	0	1	5	0	2.46		5	4	4
LIDC-IDRI-1005~310-276-49~1-1-3	1	1	1	3	3	0	0	3	0	0	3	0	0	0	0	3		3	1	1
LIDC-IDRI-1005~361-169-160~1-1-2	1	1	1	4	4	0	4	0	0	0	4	0	0	0	0	2		4	1	1
LIDC-IDRI-1005~76-289-181~1-1-2	1	1	1	3	3	0	3	0	0	0	3	0	0	0	0	2		3	1	1
LIDC-IDRI-1006~105-233-231~1-1-4	1.71	2	2	7	12	0	0	5	7	0	2	5	0	0	0	3.58		5	2	2
LIDC-IDRI-1007~416-303-108~1-1-5	3.25	3	4	12	39	0	0	0	0	39	0	1	7	4	0	5		7	3	4
LIDC-IDRI-1007~89-124-120~1-1-2	3	4	4	3	9	3	4	0	2	0	1	0	0	2	0	2.11		2	4	4
LIDC-IDRI-1008~118-202-46~1-1-1	1	1	1	2	2	2	0	0	0	0	2	0	0	0	0	1		2	1	1
LIDC-IDRI-1008~119-221-47~1-1-1	2	2	2	3	6	6	0	0	0	0	0	3	0	0	0	1		3	2	2
LIDC-IDRI-1008~141-228-33~1-1-2	1	1	1	2	2	0	2	0	0	0	2	0	0	0	0	2		2	1	1
LIDC-IDRI-1009~314-321-66~1-1-2	1	1	1	13	13	0	13	0	0	0	13	0	0	0	0	2		13	1	1
LIDC-IDRI-1010~195-367-128~1-1-2	3	3	3	2	6	0	4	2	0	0	0	0	2	0	0	2.33		2	3	3
LIDC-IDRI-1011~205-231-24~1-1-2	1	1	1	2	2	0	2	0	0	0	2	0	0	0	0	2		2	1	1
LIDC-IDRI-1011~213-167-47~1-1-4	4	4	4	5	20	0	5	0	0	15	0	0	0	5	0	4.25		5	4	4
LIDC-IDRI-1011~381-254-61~1-1-4	3.63	4	4	8	29	0	0	8	0	21	0	1	1	6	0	4.45		6	4	4
LIDC-IDRI-1012~145-153-105~1-1-2	2.75	3	4	4	11	0	11	0	0	0	1	0	2	1	0	2		2	3	4
